# Supplementary material for: Translocations can drive expression changes of multiple genes in regulons covering entire chromosome arms
Source: Nucleic Acids Res. 2025 Aug 22;53(15):gkaf677. doi: 10.1093/nar/gkaf677 (PMC12370299; doi:10.1093/nar/gkaf677)
Supplement: gkaf677_Supplemental_Files [file gkaf677_supplemental_files.zip]

Archive with 14 entries (14 files):
- 250307_chr11.alleseq.GIAB.overlap.GM12878.vcf
- Supplementary_data_for_resubmission_final.pdf
- Supplementary_Table1.xlsx
- Supplementary_Table10.xlsx
- Supplementary_Table11.xlsx
- Supplementary_Table12.xlsx
- Supplementary_Table2.xlsx
- Supplementary_Table3.xlsx
- Supplementary_Table4.xlsx
- Supplementary_Table5.xlsx
- Supplementary_Table6.xlsx
- Supplementary_Table7.xlsx
- Supplementary_Table8.xlsx
- Supplementary_Table9.xlsx
