# Supplementary material for: Translocations can drive expression changes of multiple genes in regulons covering entire chromosome arms
Source: Nucleic Acids Res. 2025 Aug 22;53(15):gkaf677. doi: 10.1093/nar/gkaf677 (PMC12370299; doi:10.1093/nar/gkaf677)
Supplement: gkaf677_Supplemental_Files [file gkaf677_supplemental_files.zip › 250307_chr11.alleseq.GIAB.overlap.GM12878.vcf]

#CHROM	#POS	#ID	#REF	#ALT	#QUAL	#FILTER	#INFO	#FORMAT	#A|B
chr11	192764	rs10017	G	A	.	PASS	MTD=cgi,bwa_freebayes,isaac_strelka,bwa_gatk;KM=11.50;KFP=0;KFF=0	GT	0|1
chr11	192836	rs10018	A	G	.	PASS	MTD=cgi,bwa_freebayes,cortex,isaac_strelka,bwa_gatk;KM=8.80;KFP=0;KFF=0	GT	0|1
chr11	198062	rs10023	C	G	.	PASS	MTD=cgi,bwa_freebayes,bwa_platypus,bwa_gatk,cortex,isaac_strelka;KM=10.00;KFP=0;KFF=0	GT	0|1
chr11	198986	rs10024	T	C	.	PASS	MTD=cgi,bwa_freebayes,bwa_platypus,bwa_gatk,cortex,isaac_strelka;KM=11.56;KFP=0;KFF=0	GT	0|1
chr11	200343	rs10025	T	C	.	PASS	MTD=cgi,bwa_freebayes,bwa_platypus,bwa_gatk,cortex,isaac_strelka;KM=8.80;KFP=0;KFF=0	GT	0|1
chr11	201584	rs10026	T	A	.	PASS	MTD=cgi,bwa_freebayes,bwa_platypus,isaac_strelka,bwa_gatk;KM=11.10;KFP=0;KFF=0	GT	0|1
chr11	202812	rs10027	G	A	.	PASS	MTD=cgi,bwa_freebayes,bwa_platypus,bwa_gatk,cortex,isaac_strelka;KM=10.40;KFP=0;KFF=0	GT	0|1
chr11	202856	rs10028	G	A	.	PASS	MTD=cgi,bwa_freebayes,bwa_platypus,isaac_strelka,bwa_gatk;KM=12.30;KFP=0;KFF=0	GT	0|1
chr11	204100	rs10029	T	C	.	PASS	MTD=cgi,bwa_freebayes,bwa_platypus,bwa_gatk,cortex,isaac_strelka;KM=10.00;KFP=0;KFF=0	GT	1|0
chr11	204147	rs10030	G	A	.	PASS	MTD=cgi,bwa_freebayes,bwa_platypus,bwa_gatk,cortex,isaac_strelka;KM=12.48;KFP=0;KFF=0	GT	1|0
chr11	204968	rs10031	G	A	.	PASS	MTD=cgi,bwa_freebayes,bwa_platypus,isaac_strelka,bwa_gatk;KM=8.67;KFP=0;KFF=0	GT	1|0
chr11	205021	rs10032	C	G	.	PASS	MTD=cgi,bwa_freebayes,bwa_platypus,isaac_strelka,bwa_gatk;KM=8.94;KFP=0;KFF=0	GT	0|1
chr11	205889	rs10033	T	C	.	PASS	MTD=cgi,bwa_freebayes,bwa_platypus,isaac_strelka,bwa_gatk;KM=11.38;KFP=0;KFF=0	GT	0|1
chr11	208235	rs10034	G	A	.	PASS	MTD=cgi,bwa_freebayes,bwa_platypus,bwa_gatk,cortex,isaac_strelka;KM=9.56;KFP=0;KFF=0	GT	0|1
chr11	211015	rs10035	C	T	.	PASS	MTD=isaac_strelka,bwa_freebayes,bwa_platypus,bwa_gatk;KM=11.20;KFP=0;KFF=0	GT	1|0
chr11	212408	rs10036	C	T	.	PASS	MTD=cgi,bwa_freebayes,bwa_platypus,bwa_gatk,cortex,isaac_strelka;KM=12.50;KFP=0;KFF=0	GT	0|1
chr11	214421	rs10037	G	C	.	PASS	MTD=cgi,bwa_freebayes,bwa_platypus,bwa_gatk,cortex,isaac_strelka;KM=8.83;KFP=0;KFF=0	GT	1|0
chr11	217171	rs10038	C	T	.	PASS	MTD=isaac_strelka,bwa_freebayes,bwa_platypus,bwa_gatk;KM=12.19;KFP=0;KFF=0	GT	0|1
chr11	217814	rs10039	G	T	.	PASS	MTD=cgi,bwa_freebayes,bwa_platypus,isaac_strelka,bwa_gatk;KM=13.00;KFP=0;KFF=0	GT	0|1
chr11	218141	rs10040	C	A	.	PASS	MTD=cgi,bwa_freebayes,bwa_platypus,isaac_strelka,bwa_gatk;KM=11.69;KFP=0;KFF=0	GT	0|1
chr11	218489	rs10041	G	A	.	PASS	MTD=cgi,bwa_freebayes,bwa_platypus,bwa_gatk,cortex,isaac_strelka;KM=13.33;KFP=0;KFF=0	GT	1|0
chr11	218640	rs10042	G	A	.	PASS	MTD=cgi,bwa_freebayes,bwa_platypus,bwa_gatk,cortex,isaac_strelka;KM=12.19;KFP=0;KFF=0	GT	0|1
chr11	219442	rs10043	C	T	.	PASS	MTD=cgi,bwa_freebayes,bwa_platypus,isaac_strelka,bwa_gatk;KM=11.43;KFP=0;KFF=0	GT	1|0
chr11	219538	rs10044	A	G	.	PASS	MTD=cgi,bwa_freebayes,bwa_platypus,bwa_gatk,cortex,isaac_strelka;KM=11.11;KFP=0;KFF=0	GT	0|1
chr11	220223	rs10045	G	A	.	PASS	MTD=isaac_strelka,bwa_freebayes,bwa_platypus,bwa_gatk;KM=8.00;KFP=0;KFF=0	GT	1|0
chr11	220243	rs10046	T	C	.	PASS	MTD=isaac_strelka,bwa_freebayes,bwa_platypus,bwa_gatk;KM=5.41;KFP=0;KFF=0	GT	0|1
chr11	221824	rs10048	G	A	.	PASS	MTD=cgi,bwa_freebayes,bwa_platypus,bwa_gatk,cortex,isaac_strelka;KM=15.78;KFP=0;KFF=0	GT	1|0
chr11	222936	rs10049	T	C	.	PASS	MTD=cgi,bwa_freebayes,bwa_platypus,bwa_gatk,cortex,isaac_strelka;KM=10.00;KFP=0;KFF=0	GT	1|0
chr11	224585	rs10052	C	T	.	PASS	MTD=cgi,bwa_freebayes,bwa_platypus,bwa_gatk,cortex,isaac_strelka;KM=11.33;KFP=0;KFF=0	GT	1|0
chr11	224676	rs10053	C	T	.	PASS	MTD=cgi,bwa_freebayes,bwa_platypus,isaac_strelka,bwa_gatk;KM=11.74;KFP=0;KFF=0	GT	1|0
chr11	224808	rs10054	C	A	.	PASS	MTD=cgi,bwa_freebayes,bwa_platypus,bwa_gatk,cortex,isaac_strelka;KM=10.00;KFP=0;KFF=0	GT	1|0
chr11	224832	rs10055	T	C	.	PASS	MTD=cgi,bwa_freebayes,bwa_platypus,bwa_gatk,cortex,isaac_strelka;KM=10.33;KFP=0;KFF=0	GT	1|0
chr11	224981	rs10056	C	A	.	PASS	MTD=cgi,bwa_freebayes,bwa_platypus,bwa_gatk,cortex,isaac_strelka;KM=12.67;KFP=0;KFF=0	GT	1|0
chr11	225149	rs10057	C	T	.	PASS	MTD=isaac_strelka,bwa_freebayes,bwa_platypus,bwa_gatk;KM=12.00;KFP=0;KFF=0	GT	1|0
chr11	225180	rs10058	G	A	.	PASS	MTD=isaac_strelka,bwa_freebayes,bwa_platypus,bwa_gatk;KM=12.14;KFP=0;KFF=0	GT	0|1
chr11	225832	rs10059	T	C	.	PASS	MTD=cgi,bwa_freebayes,bwa_platypus,bwa_gatk,cortex,isaac_strelka;KM=12.78;KFP=0;KFF=0	GT	1|0
chr11	225992	rs10060	T	C	.	PASS	MTD=cgi,bwa_freebayes,bwa_platypus,isaac_strelka,bwa_gatk;KM=10.65;KFP=0;KFF=0	GT	1|0
chr11	226186	rs10061	A	G	.	PASS	MTD=cgi,bwa_freebayes,bwa_platypus,isaac_strelka,bwa_gatk;KM=14.09;KFP=0;KFF=0	GT	1|0
chr11	226477	rs10062	C	T	.	PASS	MTD=cgi,bwa_freebayes,bwa_platypus,isaac_strelka,bwa_gatk;KM=16.70;KFP=0;KFF=0	GT	1|0
chr11	226862	rs10063	G	T	.	PASS	MTD=cgi,bwa_freebayes,bwa_platypus,isaac_strelka,bwa_gatk;KM=9.74;KFP=0;KFF=0	GT	1|0
chr11	227601	rs10064	A	G	.	PASS	MTD=cgi,bwa_freebayes,bwa_platypus,isaac_strelka,bwa_gatk;KM=12.33;KFP=0;KFF=0	GT	1|0
chr11	227684	rs10065	G	A	.	PASS	MTD=cgi,bwa_freebayes,bwa_platypus,isaac_strelka,bwa_gatk;KM=13.00;KFP=0;KFF=0	GT	1|0
chr11	227798	rs10066	T	A	.	PASS	MTD=cgi,bwa_freebayes,bwa_platypus,isaac_strelka,bwa_gatk;KM=8.90;KFP=0;KFF=0	GT	0|1
chr11	228834	rs10067	C	G	.	PASS	MTD=cgi,bwa_freebayes,bwa_platypus,isaac_strelka,bwa_gatk;KM=15.87;KFP=0;KFF=0	GT	1|0
chr11	228862	rs10068	T	C	.	PASS	MTD=cgi,bwa_freebayes,bwa_platypus,isaac_strelka,bwa_gatk;KM=15.30;KFP=0;KFF=0	GT	1|0
chr11	229216	rs10069	A	G	.	PASS	MTD=cgi,bwa_freebayes,bwa_platypus,isaac_strelka,bwa_gatk;KM=5.00;KFP=0;KFF=0	GT	1|0
chr11	229302	rs10070	G	A	.	PASS	MTD=cgi,bwa_freebayes,bwa_platypus,isaac_strelka,bwa_gatk;KM=8.00;KFP=0;KFF=0	GT	0|1
chr11	229376	rs10071	C	T	.	PASS	MTD=cgi,bwa_freebayes,bwa_platypus,isaac_strelka,bwa_gatk;KM=10.30;KFP=0;KFF=0	GT	1|0
chr11	229454	rs10072	A	C	.	PASS	MTD=cgi,bwa_freebayes,isaac_strelka,bwa_gatk;KM=9.00;KFP=0;KFF=0	GT	1|0
chr11	229616	rs10073	G	A	.	PASS	MTD=cgi,bwa_freebayes,bwa_platypus,isaac_strelka,bwa_gatk;KM=9.65;KFP=0;KFF=0	GT	1|0
chr11	229811	rs10074	T	G	.	PASS	MTD=cgi,bwa_freebayes,bwa_platypus,bwa_gatk,cortex,isaac_strelka;KM=15.00;KFP=0;KFF=0	GT	0|1
chr11	230138	rs10075	G	A	.	PASS	MTD=cgi,bwa_freebayes,bwa_platypus,isaac_strelka,bwa_gatk;KM=10.57;KFP=0;KFF=0	GT	1|0
chr11	230887	rs10076	G	A	.	PASS	MTD=cgi,bwa_freebayes,bwa_platypus,isaac_strelka,bwa_gatk;KM=11.67;KFP=0;KFF=0	GT	1|0
chr11	230951	rs10077	G	A	.	PASS	MTD=cgi,bwa_freebayes,bwa_platypus,isaac_strelka,bwa_gatk;KM=9.56;KFP=0;KFF=0	GT	0|1
chr11	231087	rs10078	C	T	.	PASS	MTD=cgi,bwa_freebayes,bwa_platypus,isaac_strelka,bwa_gatk;KM=8.33;KFP=0;KFF=0	GT	1|0
chr11	231284	rs10079	T	A	.	PASS	MTD=isaac_strelka,bwa_freebayes,bwa_platypus,bwa_gatk;KM=9.80;KFP=0;KFF=0	GT	1|0
chr11	231305	rs10080	G	A	.	PASS	MTD=cgi,bwa_freebayes,bwa_platypus,isaac_strelka,bwa_gatk;KM=11.33;KFP=0;KFF=0	GT	0|1
chr11	231980	rs10081	C	G	.	PASS	MTD=cgi,bwa_freebayes,bwa_platypus,bwa_gatk,cortex,isaac_strelka;KM=8.33;KFP=0;KFF=0	GT	1|0
chr11	232384	rs10082	G	A	.	PASS	MTD=cgi,bwa_freebayes,bwa_platypus,isaac_strelka,bwa_gatk;KM=12.09;KFP=0;KFF=0	GT	1|0
chr11	232426	rs10083	C	T	.	PASS	MTD=cgi,bwa_freebayes,bwa_platypus,isaac_strelka,bwa_gatk;KM=11.06;KFP=0;KFF=0	GT	1|0
chr11	232598	rs10084	C	T	.	PASS	MTD=cgi,bwa_freebayes,bwa_platypus,bwa_gatk,cortex,isaac_strelka;KM=11.00;KFP=0;KFF=0	GT	1|0
chr11	232737	rs10085	G	A	.	PASS	MTD=cgi,bwa_freebayes,bwa_platypus,bwa_gatk,cortex,isaac_strelka;KM=10.00;KFP=0;KFF=0	GT	1|0
chr11	233067	rs10086	C	T	.	PASS	MTD=cgi,bwa_freebayes,bwa_platypus,bwa_gatk,cortex,isaac_strelka;KM=10.48;KFP=0;KFF=0	GT	1|0
chr11	233212	rs10087	C	A	.	PASS	MTD=cgi,bwa_freebayes,bwa_platypus,isaac_strelka,bwa_gatk;KM=10.48;KFP=0;KFF=0	GT	1|0
chr11	233298	rs10088	T	G	.	PASS	MTD=cgi,bwa_freebayes,bwa_platypus,bwa_gatk,cortex,isaac_strelka;KM=8.67;KFP=0;KFF=0	GT	1|0
chr11	233739	rs10089	C	T	.	PASS	MTD=cgi,bwa_freebayes,bwa_platypus,bwa_gatk,cortex,isaac_strelka;KM=13.48;KFP=0;KFF=0	GT	1|0
chr11	234173	rs10090	C	A	.	PASS	MTD=cgi,bwa_freebayes,bwa_platypus,bwa_gatk,cortex,isaac_strelka;KM=13.00;KFP=0;KFF=0	GT	1|0
chr11	234349	rs10091	T	C	.	PASS	MTD=cgi,bwa_freebayes,bwa_platypus,bwa_gatk,cortex,isaac_strelka;KM=15.40;KFP=0;KFF=0	GT	0|1
chr11	234451	rs10092	G	T	.	PASS	MTD=isaac_strelka,bwa_freebayes,bwa_platypus,bwa_gatk;KM=13.65;KFP=0;KFF=0	GT	0|1
chr11	234540	rs10093	G	A	.	PASS	MTD=cgi,bwa_freebayes,bwa_platypus,isaac_strelka,bwa_gatk;KM=8.70;KFP=0;KFF=0	GT	1|0
chr11	234685	rs10094	A	G	.	PASS	MTD=cgi,bwa_freebayes,bwa_platypus,isaac_strelka,bwa_gatk;KM=12.30;KFP=0;KFF=0	GT	1|0
chr11	234821	rs10095	T	G	.	PASS	MTD=cgi,bwa_freebayes,bwa_platypus,bwa_gatk,cortex,isaac_strelka;KM=12.30;KFP=0;KFF=0	GT	1|0
chr11	235165	rs10096	C	T	.	PASS	MTD=cgi,bwa_freebayes,bwa_platypus,isaac_strelka,bwa_gatk;KM=13.00;KFP=0;KFF=0	GT	1|0
chr11	235300	rs10097	G	A	.	PASS	MTD=cgi,bwa_freebayes,bwa_platypus,isaac_strelka,bwa_gatk;KM=11.33;KFP=0;KFF=0	GT	1|0
chr11	235422	rs10098	C	G	.	PASS	MTD=cgi,bwa_freebayes,bwa_platypus,isaac_strelka,bwa_gatk;KM=8.00;KFP=0;KFF=0	GT	1|0
chr11	235760	rs10099	A	G	.	PASS	MTD=cgi,bwa_freebayes,bwa_platypus,isaac_strelka,bwa_gatk;KM=12.67;KFP=0;KFF=0	GT	1|0
chr11	237209	rs10100	G	A	.	PASS	MTD=cgi,bwa_freebayes,bwa_platypus,isaac_strelka,bwa_gatk;KM=6.75;KFP=0;KFF=0	GT	0|1
chr11	237737	rs10101	T	A	.	PASS	MTD=cgi,bwa_freebayes,bwa_platypus,bwa_gatk,cortex,isaac_strelka;KM=15.69;KFP=0;KFF=0	GT	0|1
chr11	238496	rs10102	G	C	.	PASS	MTD=cgi,bwa_freebayes,bwa_platypus,bwa_gatk,cortex,isaac_strelka;KM=13.67;KFP=0;KFF=0	GT	1|0
chr11	238689	rs10103	T	C	.	PASS	MTD=cgi,bwa_freebayes,bwa_platypus,isaac_strelka,bwa_gatk;KM=15.35;KFP=0;KFF=0	GT	1|0
chr11	239306	rs10104	A	G	.	PASS	MTD=cgi,bwa_freebayes,bwa_platypus,bwa_gatk,cortex,isaac_strelka;KM=14.70;KFP=0;KFF=0	GT	0|1
chr11	240754	rs10105	A	C	.	PASS	MTD=cgi,bwa_freebayes,bwa_platypus,bwa_gatk,cortex,isaac_strelka;KM=16.19;KFP=0;KFF=0	GT	0|1
chr11	240844	rs10106	T	C	.	PASS	MTD=isaac_strelka,bwa_freebayes,bwa_platypus,bwa_gatk;KM=11.80;KFP=0;KFF=0	GT	0|1
chr11	241432	rs10107	C	A	.	PASS	MTD=cgi,bwa_freebayes,bwa_platypus,bwa_gatk,cortex,isaac_strelka;KM=11.62;KFP=0;KFF=0	GT	0|1
chr11	242859	rs10109	A	G	.	PASS	MTD=cgi,bwa_freebayes,bwa_platypus,isaac_strelka,bwa_gatk;KM=12.12;KFP=0;KFF=0	GT	0|1
chr11	243268	rs10110	T	G	.	PASS	MTD=cgi,bwa_freebayes,bwa_platypus,bwa_gatk,cortex,isaac_strelka;KM=13.30;KFP=0;KFF=0	GT	0|1
chr11	244552	rs10111	A	G	.	PASS	MTD=cgi,bwa_freebayes,bwa_platypus,bwa_gatk,cortex,isaac_strelka;KM=14.70;KFP=0;KFF=0	GT	1|0
chr11	246370	rs10112	C	T	.	PASS	MTD=cgi,bwa_freebayes,bwa_platypus,isaac_strelka,bwa_gatk;KM=8.67;KFP=0;KFF=0	GT	1|0
chr11	247028	rs10113	G	A	.	PASS	MTD=cgi,bwa_freebayes,bwa_platypus,isaac_strelka,bwa_gatk;KM=15.50;KFP=0;KFF=0	GT	0|1
chr11	247905	rs10114	C	A	.	PASS	MTD=cgi,bwa_freebayes,bwa_platypus,isaac_strelka,bwa_gatk;KM=13.50;KFP=0;KFF=0	GT	0|1
chr11	247906	rs10115	C	G	.	PASS	MTD=cgi,bwa_freebayes,bwa_platypus,isaac_strelka,bwa_gatk;KM=13.67;KFP=0;KFF=0	GT	1|0
chr11	247972	rs10116	C	A	.	PASS	MTD=cgi,bwa_freebayes,bwa_gatk;KM=14.44;KFP=0;KFF=0	GT	0|1
chr11	247980	rs10117	C	T	.	PASS	MTD=cgi,bwa_freebayes,bwa_gatk;KM=15.22;KFP=0;KFF=0	GT	0|1
chr11	247986	rs10118	C	T	.	PASS	MTD=cgi,bwa_freebayes,bwa_gatk;KM=15.14;KFP=0;KFF=0	GT	0|1
chr11	247998	rs10119	C	T	.	PASS	MTD=cgi,bwa_freebayes,bwa_gatk;KM=14.29;KFP=0;KFF=0	GT	0|1
chr11	248002	rs10120	C	T	.	PASS	MTD=cgi,bwa_freebayes,bwa_gatk;KM=14.00;KFP=0;KFF=0	GT	0|1
chr11	248063	rs10121	C	T	.	PASS	MTD=cgi,bwa_freebayes,bwa_platypus,isaac_strelka,bwa_gatk;KM=8.22;KFP=0;KFF=0	GT	0|1
chr11	248077	rs10122	C	T	.	PASS	MTD=cgi,bwa_freebayes,bwa_platypus,isaac_strelka,bwa_gatk;KM=7.56;KFP=0;KFF=0	GT	0|1
chr11	249131	rs10123	G	A	.	PASS	MTD=cgi,bwa_freebayes,bwa_platypus,bwa_gatk,cortex,isaac_strelka;KM=13.81;KFP=0;KFF=0	GT	0|1
chr11	249408	rs10124	G	A	.	PASS	MTD=cgi,bwa_freebayes,bwa_platypus,isaac_strelka,bwa_gatk;KM=10.00;KFP=0;KFF=0	GT	0|1
chr11	250877	rs10125	C	T	.	PASS	MTD=cgi,bwa_freebayes,bwa_platypus,bwa_gatk,cortex,isaac_strelka;KM=11.22;KFP=0;KFF=0	GT	1|0
chr11	252231	rs10126	C	G	.	PASS	MTD=cgi,bwa_freebayes,bwa_platypus,bwa_gatk,cortex,isaac_strelka;KM=11.67;KFP=0;KFF=0	GT	1|0
chr11	252318	rs10127	C	T	.	PASS	MTD=cgi,bwa_freebayes,bwa_platypus,bwa_gatk,cortex,isaac_strelka;KM=10.67;KFP=0;KFF=0	GT	1|0
chr11	252851	rs10128	A	G	.	PASS	MTD=cgi,bwa_freebayes,bwa_platypus,isaac_strelka,bwa_gatk;KM=9.44;KFP=0;KFF=0	GT	0|1
chr11	253072	rs10129	C	T	.	PASS	MTD=cgi,bwa_freebayes,isaac_strelka,bwa_gatk;KM=8.90;KFP=0;KFF=0	GT	1|0
chr11	253662	rs10130	G	C	.	PASS	MTD=cgi,bwa_freebayes,bwa_platypus,bwa_gatk,cortex,isaac_strelka;KM=11.13;KFP=0;KFF=0	GT	1|0
chr11	253984	rs10131	A	G	.	PASS	MTD=cgi,bwa_freebayes,bwa_platypus,isaac_strelka,bwa_gatk;KM=10.33;KFP=0;KFF=0	GT	1|0
chr11	254421	rs10132	A	G	.	PASS	MTD=cgi,bwa_freebayes,bwa_platypus,isaac_strelka,bwa_gatk;KM=10.60;KFP=0;KFF=0	GT	0|1
chr11	254869	rs10133	G	C	.	PASS	MTD=cgi,bwa_freebayes,bwa_platypus,bwa_gatk,cortex,isaac_strelka;KM=11.11;KFP=0;KFF=0	GT	0|1
chr11	256776	rs10134	T	A	.	PASS	MTD=cgi,bwa_freebayes,bwa_platypus,isaac_strelka,bwa_gatk;KM=13.83;KFP=0;KFF=0	GT	1|0
chr11	256976	rs10135	C	A	.	PASS	MTD=cgi,bwa_freebayes,bwa_platypus,bwa_gatk,cortex,isaac_strelka;KM=10.80;KFP=0;KFF=0	GT	0|1
chr11	256978	rs10136	C	T	.	PASS	MTD=cgi,bwa_freebayes,bwa_platypus,cortex,bwa_gatk;KM=10.75;KFP=0;KFF=0	GT	0|1
chr11	257230	rs10137	G	A	.	PASS	MTD=cgi,bwa_freebayes,bwa_platypus,bwa_gatk,cortex,isaac_strelka;KM=9.00;KFP=0;KFF=0	GT	1|0
chr11	258702	rs10138	A	C	.	PASS	MTD=cgi,bwa_freebayes,bwa_platypus,isaac_strelka,bwa_gatk;KM=12.67;KFP=0;KFF=0	GT	1|0
chr11	259575	rs10139	C	T	.	PASS	MTD=cgi,bwa_freebayes,bwa_platypus,isaac_strelka,bwa_gatk;KM=10.38;KFP=0;KFF=0	GT	0|1
chr11	261209	rs10140	C	T	.	PASS	MTD=cgi,bwa_freebayes,bwa_platypus,isaac_strelka,bwa_gatk;KM=13.31;KFP=0;KFF=0	GT	0|1
chr11	261972	rs10141	G	A	.	PASS	MTD=cgi,bwa_freebayes,bwa_platypus,isaac_strelka,bwa_gatk;KM=11.67;KFP=0;KFF=0	GT	1|0
chr11	262191	rs10142	A	C	.	PASS	MTD=isaac_strelka,bwa_freebayes,bwa_gatk;KM=7.00;KFP=0;KFF=0	GT	0|1
chr11	264391	rs10145	C	T	.	PASS	MTD=cgi,bwa_freebayes,bwa_platypus,bwa_gatk,cortex,isaac_strelka;KM=12.00;KFP=0;KFF=0	GT	1|0
chr11	265602	rs10146	A	G	.	PASS	MTD=isaac_strelka,bwa_freebayes,bwa_platypus,bwa_gatk;KM=9.80;KFP=0;KFF=0	GT	0|1
chr11	265777	rs10147	G	T	.	PASS	MTD=isaac_strelka,bwa_freebayes,bwa_gatk;KM=10.33;KFP=0;KFF=0	GT	0|1
chr11	266248	rs10148	T	C	.	PASS	MTD=cgi,bwa_freebayes,bwa_platypus,isaac_strelka,bwa_gatk;KM=11.40;KFP=0;KFF=0	GT	0|1
chr11	266315	rs10149	T	C	.	PASS	MTD=cgi,bwa_freebayes,bwa_platypus,isaac_strelka,bwa_gatk;KM=11.30;KFP=0;KFF=0	GT	0|1
chr11	266804	rs10150	C	T	.	PASS	MTD=cgi,bwa_freebayes,bwa_platypus,bwa_gatk,cortex,isaac_strelka;KM=14.75;KFP=0;KFF=0	GT	0|1
chr11	266921	rs10151	A	G	.	PASS	MTD=cgi,bwa_freebayes,bwa_platypus,bwa_gatk,cortex,isaac_strelka;KM=13.00;KFP=0;KFF=0	GT	0|1
chr11	266957	rs10152	G	T	.	PASS	MTD=cgi,bwa_freebayes,bwa_platypus,bwa_gatk,cortex,isaac_strelka;KM=14.20;KFP=0;KFF=0	GT	0|1
chr11	268020	rs10154	A	G	.	PASS	MTD=isaac_strelka,bwa_freebayes,bwa_platypus,cortex,bwa_gatk;KM=9.62;KFP=0;KFF=0	GT	0|1
chr11	268430	rs10155	C	G	.	PASS	MTD=cgi,bwa_freebayes,bwa_platypus,bwa_gatk,cortex,isaac_strelka;KM=8.30;KFP=0;KFF=0	GT	0|1
chr11	268628	rs10156	G	A	.	PASS	MTD=cgi,bwa_freebayes,bwa_platypus,isaac_strelka,bwa_gatk;KM=10.50;KFP=0;KFF=0	GT	0|1
chr11	268927	rs10158	C	T	.	PASS	MTD=cgi,bwa_freebayes,bwa_platypus,bwa_gatk,cortex,isaac_strelka;KM=9.94;KFP=0;KFF=0	GT	0|1
chr11	268940	rs10159	T	C	.	PASS	MTD=cgi,bwa_freebayes,bwa_platypus,bwa_gatk,cortex,isaac_strelka;KM=9.40;KFP=0;KFF=0	GT	0|1
chr11	269129	rs10160	C	T	.	PASS	MTD=cgi,bwa_freebayes,bwa_platypus,isaac_strelka,bwa_gatk;KM=14.10;KFP=0;KFF=0	GT	0|1
chr11	269147	rs10161	C	T	.	PASS	MTD=cgi,bwa_freebayes,bwa_platypus,isaac_strelka,bwa_gatk;KM=12.10;KFP=0;KFF=0	GT	1|0
chr11	269856	rs10162	C	T	.	PASS	MTD=cgi,bwa_freebayes,bwa_platypus,bwa_gatk,cortex,isaac_strelka;KM=12.48;KFP=0;KFF=0	GT	1|0
chr11	270220	rs10164	A	G	.	PASS	MTD=cgi,bwa_freebayes,bwa_platypus,isaac_strelka,bwa_gatk;KM=10.67;KFP=0;KFF=0	GT	1|0
chr11	270330	rs10165	A	T	.	PASS	MTD=bwa_freebayes,bwa_platypus,bwa_gatk;KM=8.00;KFP=0;KFF=0	GT	0|1
chr11	270715	rs10166	T	C	.	PASS	MTD=cgi,bwa_freebayes,bwa_platypus,bwa_gatk,cortex,isaac_strelka;KM=11.56;KFP=0;KFF=0	GT	0|1
chr11	271469	rs10167	A	C	.	PASS	MTD=cgi,bwa_freebayes,bwa_platypus,bwa_gatk,cortex,isaac_strelka;KM=9.67;KFP=0;KFF=0	GT	1|0
chr11	272199	rs10168	C	T	.	PASS	MTD=cgi,bwa_freebayes,bwa_platypus,bwa_gatk,cortex,isaac_strelka;KM=10.39;KFP=0;KFF=0	GT	1|0
chr11	274181	rs10169	C	A	.	PASS	MTD=cgi,bwa_freebayes,bwa_platypus,isaac_strelka,bwa_gatk;KM=13.86;KFP=0;KFF=0	GT	0|1
chr11	279214	rs10170	G	C	.	PASS	MTD=isaac_strelka,bwa_freebayes,bwa_platypus,cortex,bwa_gatk;KM=10.20;KFP=0;KFF=0	GT	0|1
chr11	279798	rs10171	G	A	.	PASS	MTD=cgi,bwa_freebayes,bwa_platypus,bwa_gatk,cortex,isaac_strelka;KM=7.62;KFP=0;KFF=0	GT	0|1
chr11	280000	rs10172	G	A	.	PASS	MTD=cgi,bwa_freebayes,bwa_platypus,bwa_gatk,cortex,isaac_strelka;KM=9.70;KFP=0;KFF=0	GT	0|1
chr11	280464	rs10173	C	G	.	PASS	MTD=isaac_strelka,bwa_freebayes,bwa_platypus,cortex,bwa_gatk;KM=10.30;KFP=0;KFF=0	GT	0|1
chr11	283415	rs10174	G	A	.	PASS	MTD=cgi,bwa_freebayes,bwa_platypus,isaac_strelka,bwa_gatk;KM=6.38;KFP=0;KFF=0	GT	0|1
chr11	284716	rs10175	C	T	.	PASS	MTD=cgi,bwa_freebayes,bwa_platypus,bwa_gatk,cortex,isaac_strelka;KM=9.61;KFP=0;KFF=0	GT	0|1
chr11	284936	rs10176	C	T	.	PASS	MTD=cgi,bwa_freebayes,bwa_platypus,isaac_strelka,bwa_gatk;KM=8.67;KFP=0;KFF=0	GT	0|1
chr11	285653	rs10177	G	C	.	PASS	MTD=cgi,bwa_freebayes,bwa_platypus,bwa_gatk,cortex,isaac_strelka;KM=12.76;KFP=0;KFF=0	GT	1|0
chr11	286134	rs10178	G	A	.	PASS	MTD=cgi,bwa_freebayes,bwa_platypus,bwa_gatk,cortex,isaac_strelka;KM=8.53;KFP=0;KFF=0	GT	1|0
chr11	288505	rs10184	T	C	.	PASS	MTD=isaac_strelka,bwa_freebayes,bwa_platypus,cortex,bwa_gatk;KM=10.00;KFP=0;KFF=0	GT	0|1
chr11	289553	rs10185	G	C	.	PASS	MTD=cgi,bwa_freebayes,bwa_platypus,bwa_gatk,cortex,isaac_strelka;KM=8.18;KFP=0;KFF=0	GT	1|0
chr11	290233	rs10186	A	G	.	PASS	MTD=cgi,bwa_freebayes,bwa_platypus,bwa_gatk,cortex,isaac_strelka;KM=11.00;KFP=0;KFF=0	GT	1|0
chr11	293188	rs10187	T	C	.	PASS	MTD=cgi,bwa_freebayes,bwa_platypus,bwa_gatk,cortex,isaac_strelka;KM=9.56;KFP=0;KFF=0	GT	0|1
chr11	293785	rs10188	C	T	.	PASS	MTD=cgi,bwa_freebayes,bwa_platypus,bwa_gatk,cortex,isaac_strelka;KM=9.44;KFP=0;KFF=0	GT	0|1
chr11	295006	rs10189	C	G	.	PASS	MTD=cgi,bwa_freebayes,bwa_platypus,bwa_gatk,cortex,isaac_strelka;KM=8.76;KFP=0;KFF=0	GT	1|0
chr11	295808	rs10190	A	G	.	PASS	MTD=cgi,bwa_freebayes,bwa_platypus,bwa_gatk,cortex,isaac_strelka;KM=10.11;KFP=0;KFF=0	GT	0|1
chr11	295876	rs10191	C	T	.	PASS	MTD=cgi,bwa_freebayes,bwa_platypus,bwa_gatk,cortex,isaac_strelka;KM=11.59;KFP=0;KFF=0	GT	0|1
chr11	296477	rs10196	C	T	.	PASS	MTD=cgi,bwa_freebayes,bwa_platypus,bwa_gatk,cortex,isaac_strelka;KM=10.00;KFP=0;KFF=0	GT	0|1
chr11	296682	rs10197	A	G	.	PASS	MTD=cgi,bwa_freebayes,bwa_platypus,bwa_gatk,cortex,isaac_strelka;KM=11.44;KFP=0;KFF=0	GT	1|0
chr11	297057	rs10198	A	C	.	PASS	MTD=cgi,bwa_freebayes,bwa_platypus,bwa_gatk,cortex,isaac_strelka;KM=10.82;KFP=0;KFF=0	GT	0|1
chr11	297182	rs10199	G	A	.	PASS	MTD=cgi,bwa_freebayes,bwa_platypus,isaac_strelka,bwa_gatk;KM=10.19;KFP=0;KFF=0	GT	0|1
chr11	297279	rs10200	G	A	.	PASS	MTD=cgi,bwa_freebayes,bwa_platypus,bwa_gatk,cortex,isaac_strelka;KM=13.65;KFP=0;KFF=0	GT	1|0
chr11	297359	rs10201	G	C	.	PASS	MTD=cgi,bwa_freebayes,bwa_platypus,bwa_gatk,cortex,isaac_strelka;KM=9.12;KFP=0;KFF=0	GT	1|0
chr11	297601	rs10202	A	T	.	PASS	MTD=bwa_freebayes,bwa_platypus,bwa_gatk;KM=8.24;KFP=0;KFF=0	GT	0|1
chr11	297603	rs10203	A	T	.	PASS	MTD=bwa_freebayes,bwa_platypus,bwa_gatk;KM=8.12;KFP=0;KFF=0	GT	0|1
chr11	297670	rs10204	G	A	.	PASS	MTD=cgi,bwa_freebayes,bwa_platypus,isaac_strelka,bwa_gatk;KM=8.11;KFP=0;KFF=0	GT	1|0
chr11	299091	rs10205	G	C	.	PASS	MTD=cgi,bwa_freebayes,bwa_platypus,bwa_gatk,cortex,isaac_strelka;KM=7.41;KFP=0;KFF=0	GT	1|0
chr11	299219	rs10206	C	A	.	PASS	MTD=cgi,bwa_freebayes,bwa_platypus,bwa_gatk,cortex,isaac_strelka;KM=6.22;KFP=0;KFF=0	GT	0|1
chr11	299411	rs10207	C	G	.	PASS	MTD=isaac_strelka,bwa_freebayes,bwa_platypus,bwa_gatk;KM=3.62;KFP=0;KFF=0	GT	1|0
chr11	299471	rs10208	C	T	.	PASS	MTD=isaac_strelka,bwa_freebayes,bwa_platypus,cortex,bwa_gatk;KM=7.33;KFP=0;KFF=0	GT	1|0
chr11	299617	rs10209	G	A	.	PASS	MTD=isaac_strelka,bwa_freebayes,bwa_platypus,bwa_gatk;KM=7.30;KFP=1;KFF=0	GT	0|1
chr11	299749	rs10210	G	A	.	PASS	MTD=isaac_strelka,bwa_freebayes,bwa_platypus,bwa_gatk;KM=4.00;KFP=1;KFF=0	GT	0|1
chr11	300047	rs10211	C	T	.	PASS	MTD=cgi,bwa_freebayes,bwa_platypus,bwa_gatk,cortex,isaac_strelka;KM=9.78;KFP=0;KFF=0	GT	0|1
chr11	300228	rs10212	C	G	.	PASS	MTD=cgi,bwa_freebayes,bwa_platypus,bwa_gatk,cortex,isaac_strelka;KM=11.11;KFP=0;KFF=0	GT	1|0
chr11	300364	rs10213	C	T	.	PASS	MTD=cgi,bwa_freebayes,bwa_platypus,bwa_gatk,cortex,isaac_strelka;KM=9.33;KFP=0;KFF=0	GT	0|1
chr11	301825	rs10214	T	C	.	PASS	MTD=isaac_strelka,bwa_freebayes,bwa_platypus,bwa_gatk;KM=6.60;KFP=0;KFF=0	GT	0|1
chr11	306742	rs10215	C	T	.	PASS	MTD=cgi,bwa_freebayes,bwa_platypus,bwa_gatk,cortex,isaac_strelka;KM=10.00;KFP=0;KFF=0	GT	1|0
chr11	306862	rs10216	C	T	.	PASS	MTD=cgi,bwa_freebayes,bwa_platypus,isaac_strelka,bwa_gatk;KM=10.47;KFP=0;KFF=0	GT	1|0
chr11	307244	rs10217	T	C	.	PASS	MTD=cgi,bwa_freebayes,bwa_platypus,bwa_gatk,cortex,isaac_strelka;KM=9.88;KFP=0;KFF=0	GT	1|0
chr11	307808	rs10218	A	G	.	PASS	MTD=cgi,bwa_freebayes,bwa_platypus,isaac_strelka,bwa_gatk;KM=11.50;KFP=0;KFF=0	GT	1|0
chr11	308290	rs10219	T	C	.	PASS	MTD=isaac_strelka,bwa_freebayes,bwa_platypus,bwa_gatk;KM=10.14;KFP=0;KFF=0	GT	1|0
chr11	316109	rs10220	C	T	.	PASS	MTD=cgi,bwa_freebayes,bwa_platypus,bwa_gatk,cortex,isaac_strelka;KM=8.41;KFP=0;KFF=0	GT	1|0
chr11	316299	rs10221	T	G	.	PASS	MTD=cgi,bwa_freebayes,bwa_platypus,bwa_gatk,cortex,isaac_strelka;KM=9.62;KFP=0;KFF=0	GT	1|0
chr11	316680	rs10222	C	G	.	PASS	MTD=cgi,bwa_freebayes,bwa_platypus,bwa_gatk,cortex,isaac_strelka;KM=12.67;KFP=0;KFF=0	GT	1|0
chr11	317137	rs10223	G	T	.	PASS	MTD=cgi,bwa_freebayes,bwa_platypus,isaac_strelka,bwa_gatk;KM=12.33;KFP=0;KFF=0	GT	1|0
chr11	327873	rs10225	C	T	.	PASS	MTD=cgi,bwa_freebayes,bwa_platypus,bwa_gatk,cortex,isaac_strelka;KM=9.67;KFP=0;KFF=0	GT	1|0
chr11	327916	rs10226	T	A	.	PASS	MTD=isaac_strelka,bwa_freebayes,bwa_platypus,cortex,bwa_gatk;KM=13.00;KFP=0;KFF=0	GT	1|0
chr11	328604	rs10227	G	A	.	PASS	MTD=cgi,bwa_freebayes,bwa_platypus,isaac_strelka,bwa_gatk;KM=9.78;KFP=0;KFF=0	GT	1|0
chr11	328639	rs10228	A	G	.	PASS	MTD=cgi,bwa_freebayes,bwa_platypus,isaac_strelka,bwa_gatk;KM=11.50;KFP=0;KFF=0	GT	1|0
chr11	328652	rs10229	C	T	.	PASS	MTD=cgi,bwa_freebayes,bwa_platypus,isaac_strelka,bwa_gatk;KM=12.60;KFP=0;KFF=0	GT	0|1
chr11	329896	rs10230	C	T	.	PASS	MTD=cgi,bwa_freebayes,bwa_platypus,bwa_gatk,cortex,isaac_strelka;KM=14.06;KFP=0;KFF=0	GT	0|1
chr11	330061	rs10231	A	G	.	PASS	MTD=cgi,bwa_freebayes,bwa_platypus,isaac_strelka,bwa_gatk;KM=10.70;KFP=0;KFF=0	GT	0|1
chr11	330630	rs10232	G	A	.	PASS	MTD=cgi,bwa_freebayes,bwa_platypus,bwa_gatk,cortex,isaac_strelka;KM=10.81;KFP=0;KFF=0	GT	0|1
chr11	330973	rs10233	C	T	.	PASS	MTD=cgi,bwa_freebayes,bwa_platypus,isaac_strelka,bwa_gatk;KM=10.62;KFP=0;KFF=0	GT	0|1
chr11	330989	rs10234	G	A	.	PASS	MTD=cgi,bwa_freebayes,bwa_platypus,isaac_strelka,bwa_gatk;KM=11.94;KFP=0;KFF=0	GT	0|1
chr11	331996	rs10235	C	T	.	PASS	MTD=cgi,bwa_freebayes,bwa_platypus,isaac_strelka,bwa_gatk;KM=9.00;KFP=0;KFF=0	GT	1|0
chr11	332798	rs10236	C	G	.	PASS	MTD=cgi,bwa_freebayes,bwa_platypus,isaac_strelka,bwa_gatk;KM=9.50;KFP=0;KFF=0	GT	0|1
chr11	332857	rs10237	C	A	.	PASS	MTD=cgi,bwa_freebayes,bwa_platypus,bwa_gatk,cortex,isaac_strelka;KM=13.10;KFP=0;KFF=0	GT	1|0
chr11	333347	rs10238	A	G	.	PASS	MTD=cgi,bwa_freebayes,bwa_platypus,bwa_gatk,cortex,isaac_strelka;KM=12.50;KFP=0;KFF=0	GT	0|1
chr11	334581	rs10239	G	T	.	PASS	MTD=cgi,bwa_freebayes,bwa_platypus,bwa_gatk,cortex,isaac_strelka;KM=10.33;KFP=0;KFF=0	GT	1|0
chr11	335885	rs10240	G	T	.	PASS	MTD=isaac_strelka,bwa_freebayes,bwa_platypus,cortex,bwa_gatk;KM=11.31;KFP=0;KFF=0	GT	1|0
chr11	337210	rs10241	A	C	.	PASS	MTD=cgi,bwa_freebayes,bwa_platypus,isaac_strelka,bwa_gatk;KM=11.57;KFP=0;KFF=0	GT	1|0
chr11	338314	rs10242	C	T	.	PASS	MTD=cgi,bwa_freebayes,bwa_platypus,isaac_strelka,bwa_gatk;KM=12.91;KFP=0;KFF=0	GT	1|0
chr11	338695	rs10243	C	G	.	PASS	MTD=cgi,bwa_freebayes,bwa_platypus,isaac_strelka,bwa_gatk;KM=13.88;KFP=0;KFF=0	GT	0|1
chr11	339943	rs10244	T	C	.	PASS	MTD=isaac_strelka,bwa_freebayes,bwa_platypus,bwa_gatk;KM=16.19;KFP=0;KFF=0	GT	1|0
chr11	340219	rs10245	A	G	.	PASS	MTD=cgi,bwa_freebayes,bwa_platypus,bwa_gatk,cortex,isaac_strelka;KM=16.10;KFP=0;KFF=0	GT	0|1
chr11	340254	rs10246	G	C	.	PASS	MTD=cgi,bwa_freebayes,bwa_platypus,isaac_strelka,bwa_gatk;KM=16.19;KFP=0;KFF=0	GT	1|0
chr11	340808	rs10247	A	G	.	PASS	MTD=isaac_strelka,bwa_freebayes,bwa_platypus,bwa_gatk;KM=13.94;KFP=0;KFF=0	GT	0|1
chr11	341150	rs10248	G	A	.	PASS	MTD=cgi,bwa_freebayes,isaac_strelka,bwa_gatk;KM=13.04;KFP=0;KFF=0	GT	1|0
chr11	341301	rs10249	G	A	.	PASS	MTD=isaac_strelka,bwa_freebayes,bwa_platypus,cortex,bwa_gatk;KM=12.90;KFP=0;KFF=0	GT	1|0
chr11	341393	rs10250	A	G	.	PASS	MTD=isaac_strelka,bwa_freebayes,bwa_platypus,bwa_gatk;KM=12.20;KFP=0;KFF=0	GT	1|0
chr11	341538	rs10251	C	G	.	PASS	MTD=cgi,bwa_freebayes,bwa_platypus,isaac_strelka,bwa_gatk;KM=12.20;KFP=0;KFF=0	GT	1|0
chr11	341934	rs10252	T	C	.	PASS	MTD=cgi,bwa_freebayes,bwa_platypus,isaac_strelka,bwa_gatk;KM=9.38;KFP=0;KFF=0	GT	0|1
chr11	342860	rs10253	T	C	.	PASS	MTD=cgi,bwa_freebayes,bwa_platypus,bwa_gatk,cortex,isaac_strelka;KM=9.56;KFP=0;KFF=0	GT	0|1
chr11	343007	rs10254	T	C	.	PASS	MTD=cgi,bwa_freebayes,bwa_platypus,isaac_strelka,bwa_gatk;KM=10.22;KFP=0;KFF=0	GT	0|1
chr11	343881	rs10255	A	G	.	PASS	MTD=cgi,bwa_freebayes,bwa_platypus,isaac_strelka,bwa_gatk;KM=7.67;KFP=0;KFF=0	GT	1|0
chr11	345595	rs10256	G	A	.	PASS	MTD=cgi,bwa_freebayes,bwa_platypus,bwa_gatk,cortex,isaac_strelka;KM=9.87;KFP=0;KFF=0	GT	1|0
chr11	346076	rs10257	A	G	.	PASS	MTD=cgi,bwa_freebayes,bwa_platypus,bwa_gatk,cortex,isaac_strelka;KM=11.52;KFP=0;KFF=0	GT	1|0
chr11	346095	rs10258	A	G	.	PASS	MTD=cgi,bwa_freebayes,bwa_platypus,bwa_gatk,cortex,isaac_strelka;KM=11.52;KFP=0;KFF=0	GT	1|0
chr11	346381	rs10259	C	T	.	PASS	MTD=cgi,bwa_freebayes,bwa_platypus,bwa_gatk,cortex,isaac_strelka;KM=12.18;KFP=0;KFF=0	GT	0|1
chr11	347579	rs10260	G	A	.	PASS	MTD=cgi,bwa_freebayes,bwa_platypus,isaac_strelka,bwa_gatk;KM=9.57;KFP=0;KFF=0	GT	1|0
chr11	348460	rs10261	T	C	.	PASS	MTD=isaac_strelka,bwa_freebayes,bwa_platypus,bwa_gatk;KM=10.65;KFP=0;KFF=0	GT	0|1
chr11	349122	rs10262	T	C	.	PASS	MTD=cgi,bwa_freebayes,bwa_platypus,bwa_gatk,cortex,isaac_strelka;KM=14.67;KFP=0;KFF=0	GT	1|0
chr11	350567	rs10263	A	T	.	PASS	MTD=cgi,bwa_freebayes,bwa_platypus,isaac_strelka,bwa_gatk;KM=12.35;KFP=0;KFF=0	GT	1|0
chr11	350580	rs10264	C	T	.	PASS	MTD=cgi,bwa_freebayes,bwa_platypus,isaac_strelka,bwa_gatk;KM=12.57;KFP=0;KFF=0	GT	1|0
chr11	350917	rs10265	G	A	.	PASS	MTD=cgi,bwa_freebayes,bwa_platypus,isaac_strelka,bwa_gatk;KM=13.74;KFP=0;KFF=0	GT	1|0
chr11	351877	rs10266	A	G	.	PASS	MTD=isaac_strelka,bwa_freebayes,bwa_platypus,bwa_gatk;KM=6.12;KFP=0;KFF=0	GT	0|1
chr11	351927	rs10267	G	A	.	PASS	MTD=cgi,bwa_freebayes,bwa_gatk;KM=7.00;KFP=0;KFF=0	GT	1|0
chr11	352034	rs10268	A	G	.	PASS	MTD=cgi,bwa_freebayes,bwa_platypus,isaac_strelka,bwa_gatk;KM=8.74;KFP=0;KFF=0	GT	1|0
chr11	352224	rs10269	G	A	.	PASS	MTD=cgi,bwa_freebayes,bwa_platypus,isaac_strelka,bwa_gatk;KM=11.67;KFP=0;KFF=0	GT	1|0
chr11	352239	rs10270	A	G	.	PASS	MTD=cgi,bwa_freebayes,bwa_platypus,isaac_strelka,bwa_gatk;KM=11.33;KFP=0;KFF=0	GT	1|0
chr11	353376	rs10271	C	T	.	PASS	MTD=cgi,bwa_freebayes,bwa_platypus,isaac_strelka,bwa_gatk;KM=13.67;KFP=0;KFF=0	GT	1|0
chr11	353394	rs10272	A	C	.	PASS	MTD=cgi,bwa_freebayes,bwa_platypus,isaac_strelka,bwa_gatk;KM=13.53;KFP=0;KFF=0	GT	0|1
chr11	353911	rs10273	C	T	.	PASS	MTD=isaac_strelka,bwa_freebayes,bwa_platypus,bwa_gatk;KM=8.89;KFP=0;KFF=0	GT	0|1
chr11	368778	rs10313	T	C	.	PASS	MTD=isaac_strelka,bwa_freebayes,bwa_platypus,cortex,bwa_gatk;KM=11.78;KFP=0;KFF=0	GT	0|1
chr11	384124	rs10315	G	A	.	PASS	MTD=cgi,bwa_freebayes,bwa_gatk;KM=10.00;KFP=0;KFF=0	GT	0|1
chr11	384140	rs10316	A	G	.	PASS	MTD=cgi,bwa_freebayes,bwa_gatk;KM=10.67;KFP=0;KFF=0	GT	0|1
chr11	386275	rs10317	C	A	.	PASS	MTD=cgi,bwa_freebayes,bwa_platypus,isaac_strelka,bwa_gatk;KM=8.76;KFP=0;KFF=0	GT	1|0
chr11	391421	rs10318	G	A	.	PASS	MTD=cgi,bwa_freebayes,bwa_platypus,isaac_strelka,bwa_gatk;KM=4.20;KFP=0;KFF=0	GT	0|1
chr11	415088	rs10321	C	T	.	PASS	MTD=cgi,bwa_freebayes,bwa_platypus,isaac_strelka,bwa_gatk;KM=6.20;KFP=0;KFF=0	GT	0|1
chr11	417770	rs10322	C	T	.	PASS	MTD=cgi,bwa_freebayes,bwa_platypus,bwa_gatk,cortex,isaac_strelka;KM=8.52;KFP=0;KFF=0	GT	1|0
chr11	418179	rs10323	A	C	.	PASS	MTD=cgi,bwa_freebayes,bwa_platypus,bwa_gatk,cortex,isaac_strelka;KM=11.69;KFP=0;KFF=0	GT	0|1
chr11	423617	rs10324	C	T	.	PASS	MTD=cgi,bwa_freebayes,bwa_platypus,isaac_strelka,bwa_gatk;KM=11.10;KFP=0;KFF=0	GT	0|1
chr11	429659	rs10326	C	T	.	PASS	MTD=cgi,bwa_freebayes,bwa_platypus,bwa_gatk,cortex,isaac_strelka;KM=9.60;KFP=0;KFF=0	GT	1|0
chr11	433995	rs10330	G	A	.	PASS	MTD=cgi,bwa_freebayes,bwa_platypus,bwa_gatk,cortex,isaac_strelka;KM=9.10;KFP=0;KFF=0	GT	1|0
chr11	437781	rs10335	G	C	.	PASS	MTD=isaac_strelka,bwa_freebayes,bwa_platypus,cortex,bwa_gatk;KM=8.75;KFP=0;KFF=0	GT	1|0
chr11	437811	rs10336	T	G	.	PASS	MTD=isaac_strelka,bwa_freebayes,bwa_platypus,cortex,bwa_gatk;KM=11.56;KFP=0;KFF=0	GT	1|0
chr11	438926	rs10337	A	G	.	PASS	MTD=cgi,bwa_freebayes,bwa_platypus,isaac_strelka,bwa_gatk;KM=10.00;KFP=0;KFF=0	GT	0|1
chr11	439039	rs10338	G	A	.	PASS	MTD=cgi,bwa_freebayes,bwa_platypus,bwa_gatk,cortex,isaac_strelka;KM=11.00;KFP=0;KFF=0	GT	1|0
chr11	439205	rs10339	C	A	.	PASS	MTD=cgi,bwa_freebayes,bwa_platypus,isaac_strelka,bwa_gatk;KM=11.00;KFP=0;KFF=0	GT	0|1
chr11	439219	rs10340	G	A	.	PASS	MTD=cgi,bwa_freebayes,bwa_platypus,isaac_strelka,bwa_gatk;KM=11.31;KFP=0;KFF=0	GT	1|0
chr11	439263	rs10341	C	G	.	PASS	MTD=cgi,bwa_freebayes,bwa_platypus,bwa_gatk,cortex,isaac_strelka;KM=10.00;KFP=0;KFF=0	GT	0|1
chr11	439879	rs10342	G	A	.	PASS	MTD=cgi,bwa_freebayes,bwa_platypus,bwa_gatk,cortex,isaac_strelka;KM=9.44;KFP=0;KFF=0	GT	1|0
chr11	440343	rs10343	A	C	.	PASS	MTD=cgi,bwa_freebayes,bwa_platypus,bwa_gatk,cortex,isaac_strelka;KM=8.90;KFP=0;KFF=0	GT	1|0
chr11	442622	rs10345	G	A	.	PASS	MTD=isaac_strelka,bwa_freebayes,bwa_platypus,cortex,bwa_gatk;KM=8.33;KFP=0;KFF=0	GT	1|0
chr11	505337	rs10346	G	A	.	PASS	MTD=cgi,bwa_freebayes,bwa_platypus,isaac_strelka,bwa_gatk;KM=12.70;KFP=0;KFF=0	GT	1|0
chr11	526326	rs10353	A	G	.	PASS	MTD=cgi,bwa_freebayes,bwa_platypus,bwa_gatk,cortex,isaac_strelka;KM=11.10;KFP=0;KFF=0	GT	1|0
chr11	530377	rs10354	G	A	.	PASS	MTD=cgi,bwa_freebayes,bwa_platypus,bwa_gatk,cortex,isaac_strelka;KM=9.74;KFP=0;KFF=0	GT	1|0
chr11	541462	rs10355	C	T	.	PASS	MTD=cgi,bwa_freebayes,bwa_platypus,bwa_gatk,cortex,isaac_strelka;KM=11.40;KFP=0;KFF=0	GT	0|1
chr11	606260	rs10358	C	G	.	PASS	MTD=cgi,bwa_freebayes,bwa_platypus,bwa_gatk,cortex,isaac_strelka;KM=11.09;KFP=0;KFF=0	GT	1|0
chr11	624674	rs10360	C	T	.	PASS	MTD=cgi,bwa_freebayes,bwa_platypus,isaac_strelka,bwa_gatk;KM=9.70;KFP=0;KFF=0	GT	0|1
chr11	629639	rs10361	G	A	.	PASS	MTD=cgi,bwa_freebayes,bwa_platypus,bwa_gatk,cortex,isaac_strelka;KM=13.90;KFP=0;KFF=0	GT	0|1
chr11	636433	rs10362	G	A	.	PASS	MTD=cgi,bwa_freebayes,bwa_platypus,bwa_gatk,cortex,isaac_strelka;KM=10.69;KFP=0;KFF=0	GT	0|1
chr11	636496	rs10363	A	G	.	PASS	MTD=isaac_strelka,bwa_freebayes,bwa_platypus,bwa_gatk;KM=9.19;KFP=0;KFF=0	GT	1|0
chr11	636703	rs10364	G	T	.	PASS	MTD=bwa_freebayes,bwa_platypus,bwa_gatk;KM=5.10;KFP=0;KFF=0	GT	1|0
chr11	636784	rs10365	T	C	.	PASS	MTD=bwa_freebayes,bwa_platypus,cortex,bwa_gatk;KM=7.00;KFP=0;KFF=0	GT	1|0
chr11	638098	rs10366	C	T	.	PASS	MTD=cgi,bwa_freebayes,bwa_platypus,bwa_gatk,cortex,isaac_strelka;KM=10.00;KFP=0;KFF=0	GT	1|0
chr11	649579	rs10373	G	T	.	PASS	MTD=cgi,bwa_freebayes,bwa_platypus,isaac_strelka,bwa_gatk;KM=11.00;KFP=0;KFF=0	GT	0|1
chr11	651768	rs10374	C	G	.	PASS	MTD=cgi,bwa_freebayes,bwa_platypus,isaac_strelka,bwa_gatk;KM=10.65;KFP=0;KFF=0	GT	0|1
chr11	654091	rs10375	G	A	.	PASS	MTD=cgi,bwa_freebayes,bwa_platypus,bwa_gatk,cortex,isaac_strelka;KM=11.67;KFP=0;KFF=0	GT	0|1
chr11	654229	rs10376	T	C	.	PASS	MTD=cgi,bwa_freebayes,bwa_platypus,isaac_strelka,bwa_gatk;KM=10.09;KFP=0;KFF=0	GT	0|1
chr11	655357	rs10377	G	C	.	PASS	MTD=cgi,bwa_freebayes,bwa_platypus,bwa_gatk,cortex,isaac_strelka;KM=16.10;KFP=0;KFF=0	GT	0|1
chr11	656845	rs10378	G	A	.	PASS	MTD=cgi,bwa_freebayes,bwa_platypus,bwa_gatk,cortex,isaac_strelka;KM=9.00;KFP=0;KFF=0	GT	0|1
chr11	657552	rs10379	C	G	.	PASS	MTD=cgi,bwa_freebayes,bwa_platypus,isaac_strelka,bwa_gatk;KM=12.57;KFP=0;KFF=0	GT	1|0
chr11	658050	rs10380	G	A	.	PASS	MTD=cgi,bwa_freebayes,bwa_platypus,bwa_gatk,cortex,isaac_strelka;KM=12.48;KFP=0;KFF=0	GT	0|1
chr11	658194	rs10381	T	C	.	PASS	MTD=cgi,bwa_freebayes,bwa_platypus,isaac_strelka,bwa_gatk;KM=10.00;KFP=0;KFF=0	GT	0|1
chr11	658506	rs10382	G	A	.	PASS	MTD=cgi,bwa_freebayes,bwa_platypus,cortex,bwa_gatk;KM=11.33;KFP=0;KFF=0	GT	0|1
chr11	658511	rs10383	C	T	.	PASS	MTD=cgi,bwa_freebayes,bwa_platypus,cortex,bwa_gatk;KM=12.33;KFP=0;KFF=0	GT	0|1
chr11	658514	rs10384	A	G	.	PASS	MTD=cgi,bwa_freebayes,bwa_platypus,cortex,bwa_gatk;KM=9.67;KFP=0;KFF=0	GT	0|1
chr11	658960	rs10385	G	C	.	PASS	MTD=cgi,bwa_freebayes,bwa_platypus,bwa_gatk,cortex,isaac_strelka;KM=13.60;KFP=0;KFF=0	GT	0|1
chr11	659266	rs10386	C	T	.	PASS	MTD=cgi,bwa_freebayes,bwa_platypus,isaac_strelka,bwa_gatk;KM=5.83;KFP=0;KFF=0	GT	0|1
chr11	659479	rs10387	G	A	.	PASS	MTD=cgi,bwa_freebayes,bwa_platypus,bwa_gatk,cortex,isaac_strelka;KM=11.33;KFP=0;KFF=0	GT	1|0
chr11	663174	rs10388	T	C	.	PASS	MTD=cgi,bwa_freebayes,bwa_platypus,isaac_strelka,bwa_gatk;KM=12.22;KFP=0;KFF=0	GT	0|1
chr11	663340	rs10389	C	T	.	PASS	MTD=cgi,bwa_freebayes,bwa_platypus,isaac_strelka,bwa_gatk;KM=9.33;KFP=0;KFF=0	GT	0|1
chr11	668970	rs10392	T	C	.	PASS	MTD=cgi,bwa_freebayes,bwa_platypus,isaac_strelka,bwa_gatk;KM=9.43;KFP=0;KFF=0	GT	0|1
chr11	668974	rs10393	T	C	.	PASS	MTD=cgi,bwa_freebayes,bwa_platypus,isaac_strelka,bwa_gatk;KM=9.57;KFP=0;KFF=0	GT	0|1
chr11	669088	rs10394	C	G	.	PASS	MTD=isaac_strelka,bwa_freebayes,bwa_platypus,bwa_gatk;KM=9.39;KFP=0;KFF=0	GT	0|1
chr11	670493	rs10395	T	A	.	PASS	MTD=cgi,bwa_freebayes,bwa_platypus,isaac_strelka,bwa_gatk;KM=14.74;KFP=0;KFF=0	GT	0|1
chr11	672328	rs10396	C	T	.	PASS	MTD=isaac_strelka,bwa_freebayes,bwa_platypus,bwa_gatk;KM=14.33;KFP=0;KFF=0	GT	0|1
chr11	672645	rs10397	A	G	.	PASS	MTD=cgi,bwa_freebayes,bwa_platypus,isaac_strelka,bwa_gatk;KM=8.00;KFP=0;KFF=0	GT	0|1
chr11	672919	rs10398	C	T	.	PASS	MTD=cgi,bwa_freebayes,bwa_platypus,isaac_strelka,bwa_gatk;KM=17.26;KFP=0;KFF=0	GT	0|1
chr11	672934	rs10399	A	G	.	PASS	MTD=isaac_strelka,bwa_freebayes,bwa_platypus,bwa_gatk;KM=15.83;KFP=0;KFF=0	GT	0|1
chr11	674094	rs10400	G	T	.	PASS	MTD=cgi,bwa_freebayes,bwa_platypus,bwa_gatk,cortex,isaac_strelka;KM=7.67;KFP=0;KFF=0	GT	0|1
chr11	674259	rs10401	G	C	.	PASS	MTD=cgi,bwa_freebayes,bwa_platypus,bwa_gatk,cortex,isaac_strelka;KM=13.17;KFP=0;KFF=0	GT	0|1
chr11	674454	rs10402	G	T	.	PASS	MTD=cgi,bwa_freebayes,bwa_platypus,isaac_strelka,bwa_gatk;KM=12.48;KFP=0;KFF=0	GT	0|1
chr11	674458	rs10403	G	A	.	PASS	MTD=cgi,bwa_freebayes,bwa_platypus,isaac_strelka,bwa_gatk;KM=12.30;KFP=0;KFF=0	GT	0|1
chr11	674499	rs10404	G	A	.	PASS	MTD=cgi,bwa_freebayes,bwa_platypus,bwa_gatk,cortex,isaac_strelka;KM=9.33;KFP=0;KFF=0	GT	0|1
chr11	675349	rs10405	C	T	.	PASS	MTD=cgi,bwa_freebayes,bwa_platypus,isaac_strelka,bwa_gatk;KM=8.52;KFP=0;KFF=0	GT	0|1
chr11	676668	rs10406	C	G	.	PASS	MTD=cgi,bwa_freebayes,bwa_platypus,isaac_strelka,bwa_gatk;KM=11.00;KFP=0;KFF=0	GT	0|1
chr11	676768	rs10407	C	T	.	PASS	MTD=cgi,bwa_freebayes,bwa_platypus,isaac_strelka,bwa_gatk;KM=9.30;KFP=0;KFF=0	GT	0|1
chr11	678561	rs10410	C	T	.	PASS	MTD=cgi,bwa_freebayes,bwa_platypus,isaac_strelka,bwa_gatk;KM=13.65;KFP=0;KFF=0	GT	1|0
chr11	679104	rs10411	A	G	.	PASS	MTD=cgi,bwa_freebayes,bwa_platypus,isaac_strelka,bwa_gatk;KM=10.67;KFP=0;KFF=0	GT	1|0
chr11	679380	rs10412	A	T	.	PASS	MTD=cgi,bwa_freebayes,bwa_platypus,isaac_strelka,bwa_gatk;KM=11.00;KFP=0;KFF=0	GT	1|0
chr11	679494	rs10413	G	A	.	PASS	MTD=cgi,bwa_freebayes,bwa_platypus,isaac_strelka,bwa_gatk;KM=9.65;KFP=0;KFF=0	GT	1|0
chr11	679915	rs10414	G	A	.	PASS	MTD=cgi,bwa_freebayes,bwa_platypus,bwa_gatk,cortex,isaac_strelka;KM=8.67;KFP=0;KFF=0	GT	0|1
chr11	680408	rs10415	C	T	.	PASS	MTD=cgi,bwa_freebayes,bwa_platypus,bwa_gatk,cortex,isaac_strelka;KM=18.00;KFP=0;KFF=0	GT	1|0
chr11	680647	rs10416	A	C	.	PASS	MTD=cgi,bwa_freebayes,bwa_platypus,isaac_strelka,bwa_gatk;KM=10.33;KFP=0;KFF=0	GT	0|1
chr11	680866	rs10417	A	G	.	PASS	MTD=cgi,bwa_freebayes,bwa_platypus,isaac_strelka,bwa_gatk;KM=10.87;KFP=0;KFF=0	GT	1|0
chr11	681502	rs10418	C	G	.	PASS	MTD=cgi,bwa_freebayes,bwa_platypus,isaac_strelka,bwa_gatk;KM=11.00;KFP=0;KFF=0	GT	0|1
chr11	682795	rs10419	A	C	.	PASS	MTD=cgi,bwa_freebayes,bwa_platypus,bwa_gatk,cortex,isaac_strelka;KM=10.67;KFP=0;KFF=0	GT	0|1
chr11	683403	rs10420	A	G	.	PASS	MTD=cgi,bwa_freebayes,bwa_platypus,bwa_gatk,cortex,isaac_strelka;KM=11.70;KFP=0;KFF=0	GT	0|1
chr11	683443	rs10421	T	C	.	PASS	MTD=cgi,bwa_freebayes,bwa_platypus,bwa_gatk,cortex,isaac_strelka;KM=11.17;KFP=0;KFF=0	GT	0|1
chr11	683761	rs10422	G	A	.	PASS	MTD=cgi,bwa_freebayes,bwa_platypus,bwa_gatk,cortex,isaac_strelka;KM=13.00;KFP=0;KFF=0	GT	0|1
chr11	684274	rs10423	T	C	.	PASS	MTD=cgi,bwa_freebayes,bwa_platypus,isaac_strelka,bwa_gatk;KM=11.00;KFP=0;KFF=0	GT	0|1
chr11	684489	rs10424	C	T	.	PASS	MTD=cgi,bwa_freebayes,bwa_platypus,bwa_gatk,cortex,isaac_strelka;KM=14.00;KFP=0;KFF=0	GT	0|1
chr11	684697	rs10425	C	T	.	PASS	MTD=cgi,bwa_freebayes,bwa_platypus,bwa_gatk,cortex,isaac_strelka;KM=12.00;KFP=0;KFF=0	GT	1|0
chr11	686714	rs10426	G	A	.	PASS	MTD=cgi,bwa_freebayes,bwa_platypus,bwa_gatk,cortex,isaac_strelka;KM=8.67;KFP=0;KFF=0	GT	0|1
chr11	688091	rs10427	C	T	.	PASS	MTD=cgi,bwa_freebayes,bwa_platypus,bwa_gatk,cortex,isaac_strelka;KM=10.48;KFP=0;KFF=0	GT	0|1
chr11	689116	rs10428	G	A	.	PASS	MTD=cgi,bwa_freebayes,bwa_platypus,bwa_gatk,cortex,isaac_strelka;KM=11.33;KFP=0;KFF=0	GT	1|0
chr11	690741	rs10431	G	A	.	PASS	MTD=cgi,bwa_freebayes,bwa_platypus,isaac_strelka,bwa_gatk;KM=10.67;KFP=0;KFF=0	GT	0|1
chr11	691029	rs10432	T	C	.	PASS	MTD=cgi,bwa_freebayes,bwa_platypus,bwa_gatk,cortex,isaac_strelka;KM=12.00;KFP=0;KFF=0	GT	1|0
chr11	691194	rs10433	G	A	.	PASS	MTD=isaac_strelka,bwa_freebayes,bwa_platypus,cortex,bwa_gatk;KM=8.04;KFP=0;KFF=0	GT	1|0
chr11	691636	rs10434	G	A	.	PASS	MTD=cgi,bwa_freebayes,bwa_platypus,bwa_gatk,cortex,isaac_strelka;KM=10.57;KFP=0;KFF=0	GT	0|1
chr11	692384	rs10435	C	G	.	PASS	MTD=cgi,bwa_freebayes,bwa_platypus,bwa_gatk,cortex,isaac_strelka;KM=10.00;KFP=0;KFF=0	GT	0|1
chr11	692908	rs10436	T	C	.	PASS	MTD=cgi,bwa_freebayes,bwa_platypus,bwa_gatk,cortex,isaac_strelka;KM=12.33;KFP=0;KFF=0	GT	0|1
chr11	693787	rs10437	A	G	.	PASS	MTD=cgi,bwa_freebayes,bwa_platypus,bwa_gatk,cortex,isaac_strelka;KM=12.00;KFP=0;KFF=0	GT	0|1
chr11	693831	rs10438	G	A	.	PASS	MTD=cgi,bwa_freebayes,bwa_platypus,bwa_gatk,cortex,isaac_strelka;KM=10.00;KFP=0;KFF=0	GT	0|1
chr11	694270	rs10439	A	G	.	PASS	MTD=isaac_strelka,bwa_freebayes,bwa_platypus,cortex,bwa_gatk;KM=6.33;KFP=0;KFF=0	GT	0|1
chr11	695955	rs10440	C	T	.	PASS	MTD=isaac_strelka,bwa_freebayes,bwa_platypus,cortex,bwa_gatk;KM=11.35;KFP=0;KFF=0	GT	1|0
chr11	696036	rs10441	C	T	.	PASS	MTD=cgi,bwa_freebayes,bwa_platypus,bwa_gatk,cortex,isaac_strelka;KM=8.17;KFP=0;KFF=0	GT	1|0
chr11	696437	rs10442	G	A	.	PASS	MTD=cgi,bwa_freebayes,bwa_platypus,isaac_strelka,bwa_gatk;KM=14.00;KFP=0;KFF=0	GT	0|1
chr11	697761	rs10443	G	T	.	PASS	MTD=cgi,bwa_freebayes,bwa_platypus,bwa_gatk,cortex,isaac_strelka;KM=9.61;KFP=0;KFF=0	GT	0|1
chr11	697890	rs10444	T	C	.	PASS	MTD=cgi,bwa_freebayes,bwa_platypus,bwa_gatk,cortex,isaac_strelka;KM=8.67;KFP=0;KFF=0	GT	0|1
chr11	698443	rs10445	A	T	.	PASS	MTD=cgi,bwa_freebayes,bwa_platypus,isaac_strelka,bwa_gatk;KM=17.57;KFP=0;KFF=0	GT	0|1
chr11	698807	rs10446	C	T	.	PASS	MTD=cgi,bwa_freebayes,bwa_platypus,bwa_gatk,cortex,isaac_strelka;KM=12.52;KFP=0;KFF=0	GT	0|1
chr11	699852	rs10447	G	A	.	PASS	MTD=cgi,bwa_freebayes,bwa_platypus,bwa_gatk,cortex,isaac_strelka;KM=11.33;KFP=0;KFF=0	GT	0|1
chr11	700247	rs10448	A	C	.	PASS	MTD=cgi,bwa_freebayes,bwa_platypus,isaac_strelka,bwa_gatk;KM=12.43;KFP=0;KFF=0	GT	0|1
chr11	700458	rs10449	T	C	.	PASS	MTD=cgi,bwa_freebayes,bwa_platypus,isaac_strelka,bwa_gatk;KM=9.33;KFP=0;KFF=0	GT	0|1
chr11	701283	rs10450	G	A	.	PASS	MTD=cgi,bwa_freebayes,bwa_platypus,isaac_strelka,bwa_gatk;KM=10.18;KFP=0;KFF=0	GT	1|0
chr11	701661	rs10451	G	A	.	PASS	MTD=cgi,bwa_freebayes,bwa_platypus,isaac_strelka,bwa_gatk;KM=12.62;KFP=0;KFF=0	GT	0|1
chr11	701699	rs10452	G	A	.	PASS	MTD=cgi,bwa_platypus,bwa_gatk;KM=7.50;KFP=0;KFF=0	GT	0|1
chr11	701704	rs10453	C	T	.	PASS	MTD=cgi,bwa_platypus,bwa_gatk;KM=8.00;KFP=0;KFF=0	GT	0|1
chr11	702097	rs10454	T	C	.	PASS	MTD=cgi,bwa_freebayes,bwa_platypus,isaac_strelka,bwa_gatk;KM=10.33;KFP=0;KFF=0	GT	0|1
chr11	702250	rs10455	T	C	.	PASS	MTD=cgi,bwa_freebayes,bwa_platypus,bwa_gatk,cortex,isaac_strelka;KM=13.04;KFP=0;KFF=0	GT	0|1
chr11	704583	rs10456	A	G	.	PASS	MTD=cgi,bwa_freebayes,bwa_platypus,bwa_gatk,cortex,isaac_strelka;KM=11.65;KFP=0;KFF=0	GT	0|1
chr11	704864	rs10457	G	A	.	PASS	MTD=cgi,bwa_freebayes,bwa_platypus,bwa_gatk,cortex,isaac_strelka;KM=10.09;KFP=0;KFF=0	GT	0|1
chr11	705297	rs10458	G	C	.	PASS	MTD=cgi,bwa_freebayes,bwa_platypus,isaac_strelka,bwa_gatk;KM=11.17;KFP=0;KFF=0	GT	1|0
chr11	705535	rs10459	C	T	.	PASS	MTD=cgi,bwa_freebayes,bwa_platypus,bwa_gatk,cortex,isaac_strelka;KM=11.22;KFP=0;KFF=0	GT	1|0
chr11	705630	rs10460	C	T	.	PASS	MTD=cgi,bwa_freebayes,bwa_platypus,isaac_strelka,bwa_gatk;KM=9.67;KFP=0;KFF=0	GT	1|0
chr11	707297	rs10461	A	C	.	PASS	MTD=cgi,bwa_freebayes,bwa_platypus,isaac_strelka;KM=7.33;KFP=0;KFF=0	GT	1|0
chr11	707424	rs10462	C	T	.	PASS	MTD=cgi,bwa_freebayes,bwa_platypus,bwa_gatk,cortex,isaac_strelka;KM=9.33;KFP=0;KFF=0	GT	1|0
chr11	709680	rs10463	T	C	.	PASS	MTD=cgi,bwa_freebayes,bwa_platypus,bwa_gatk,cortex,isaac_strelka;KM=11.43;KFP=0;KFF=0	GT	1|0
chr11	710139	rs10464	G	A	.	PASS	MTD=cgi,bwa_freebayes,bwa_platypus,bwa_gatk,cortex,isaac_strelka;KM=11.57;KFP=0;KFF=0	GT	1|0
chr11	710558	rs10465	G	A	.	PASS	MTD=cgi,bwa_freebayes,bwa_platypus,isaac_strelka,bwa_gatk;KM=10.04;KFP=0;KFF=0	GT	1|0
chr11	710567	rs10466	A	C	.	PASS	MTD=cgi,bwa_freebayes,bwa_platypus,isaac_strelka,bwa_gatk;KM=9.65;KFP=0;KFF=0	GT	1|0
chr11	710724	rs10467	T	G	.	PASS	MTD=cgi,bwa_freebayes,bwa_platypus,isaac_strelka,bwa_gatk;KM=12.13;KFP=0;KFF=0	GT	1|0
chr11	720197	rs10472	C	T	.	PASS	MTD=cgi,bwa_freebayes,bwa_platypus,isaac_strelka,bwa_gatk;KM=10.50;KFP=0;KFF=0	GT	1|0
chr11	721570	rs10473	C	T	.	PASS	MTD=cgi,bwa_freebayes,bwa_platypus,bwa_gatk,cortex,isaac_strelka;KM=7.33;KFP=0;KFF=0	GT	1|0
chr11	723429	rs10474	C	T	.	PASS	MTD=cgi,bwa_freebayes,bwa_platypus,cortex,isaac_strelka;KM=11.70;KFP=0;KFF=0	GT	1|0
chr11	728992	rs10475	C	G	.	PASS	MTD=cgi,bwa_freebayes,bwa_platypus,bwa_gatk,cortex,isaac_strelka;KM=7.87;KFP=0;KFF=0	GT	1|0
chr11	729570	rs10476	G	A	.	PASS	MTD=cgi,bwa_freebayes,bwa_platypus,bwa_gatk,cortex,isaac_strelka;KM=10.00;KFP=0;KFF=0	GT	0|1
chr11	743813	rs10481	T	C	.	PASS	MTD=cgi,bwa_freebayes,bwa_platypus,bwa_gatk,cortex,isaac_strelka;KM=11.38;KFP=0;KFF=0	GT	1|0
chr11	744759	rs10482	G	A	.	PASS	MTD=isaac_strelka,bwa_freebayes,bwa_platypus,bwa_gatk;KM=6.67;KFP=0;KFF=0	GT	1|0
chr11	745884	rs10483	C	T	.	PASS	MTD=cgi,bwa_freebayes,bwa_platypus,isaac_strelka,bwa_gatk;KM=10.88;KFP=0;KFF=0	GT	1|0
chr11	746992	rs10484	T	C	.	PASS	MTD=cgi,bwa_freebayes,bwa_platypus,bwa_gatk;KM=5.00;KFP=0;KFF=0	GT	1|0
chr11	749452	rs10485	T	A	.	PASS	MTD=cgi,bwa_freebayes,bwa_platypus,isaac_strelka,bwa_gatk;KM=14.06;KFP=0;KFF=0	GT	1|0
chr11	749776	rs10486	C	T	.	PASS	MTD=cgi,bwa_freebayes,bwa_platypus,bwa_gatk,cortex,isaac_strelka;KM=14.74;KFP=0;KFF=0	GT	1|0
chr11	750849	rs10487	A	T	.	PASS	MTD=cgi,bwa_freebayes,bwa_platypus,isaac_strelka,bwa_gatk;KM=8.35;KFP=0;KFF=0	GT	1|0
chr11	751726	rs10488	C	T	.	PASS	MTD=cgi,bwa_freebayes,bwa_platypus,isaac_strelka,bwa_gatk;KM=11.53;KFP=0;KFF=0	GT	1|0
chr11	752059	rs10489	A	C	.	PASS	MTD=cgi,bwa_freebayes,bwa_platypus,bwa_gatk,cortex,isaac_strelka;KM=12.53;KFP=0;KFF=0	GT	1|0
chr11	754157	rs10490	A	G	.	PASS	MTD=cgi,bwa_freebayes,bwa_platypus,isaac_strelka,bwa_gatk;KM=9.88;KFP=0;KFF=0	GT	1|0
chr11	761525	rs10492	C	T	.	PASS	MTD=cgi,bwa_freebayes,bwa_platypus,bwa_gatk,cortex,isaac_strelka;KM=10.59;KFP=0;KFF=0	GT	1|0
chr11	761878	rs10493	G	A	.	PASS	MTD=cgi,bwa_freebayes,bwa_platypus,isaac_strelka,bwa_gatk;KM=12.00;KFP=0;KFF=0	GT	1|0
chr11	762441	rs10494	A	C	.	PASS	MTD=cgi,bwa_freebayes,bwa_platypus,isaac_strelka,bwa_gatk;KM=12.22;KFP=0;KFF=0	GT	1|0
chr11	762791	rs10495	G	C	.	PASS	MTD=cgi,bwa_freebayes,bwa_platypus,bwa_gatk,cortex,isaac_strelka;KM=11.78;KFP=0;KFF=0	GT	1|0
chr11	766069	rs10496	T	G	.	PASS	MTD=cgi,bwa_freebayes,bwa_platypus,isaac_strelka,bwa_gatk;KM=10.53;KFP=0;KFF=0	GT	1|0
chr11	767750	rs10497	C	T	.	PASS	MTD=cgi,bwa_freebayes,bwa_platypus,bwa_gatk,cortex,isaac_strelka;KM=10.82;KFP=0;KFF=0	GT	1|0
chr11	770007	rs10498	C	T	.	PASS	MTD=cgi,bwa_freebayes,bwa_platypus,bwa_gatk,cortex,isaac_strelka;KM=11.41;KFP=0;KFF=0	GT	1|0
chr11	771034	rs10499	A	G	.	PASS	MTD=cgi,bwa_freebayes,bwa_platypus,bwa_gatk,cortex,isaac_strelka;KM=11.11;KFP=0;KFF=0	GT	1|0
chr11	771716	rs10500	A	C	.	PASS	MTD=cgi,bwa_freebayes,bwa_platypus,bwa_gatk,cortex,isaac_strelka;KM=11.29;KFP=0;KFF=0	GT	1|0
chr11	771986	rs10501	A	G	.	PASS	MTD=cgi,bwa_freebayes,bwa_platypus,bwa_gatk,cortex,isaac_strelka;KM=11.78;KFP=0;KFF=0	GT	1|0
chr11	772701	rs10505	A	G	.	PASS	MTD=cgi,bwa_freebayes,bwa_platypus,isaac_strelka,bwa_gatk;KM=12.18;KFP=0;KFF=0	GT	1|0
chr11	774568	rs10506	C	T	.	PASS	MTD=cgi,bwa_freebayes,bwa_platypus,isaac_strelka,bwa_gatk;KM=10.94;KFP=0;KFF=0	GT	1|0
chr11	774608	rs10507	G	A	.	PASS	MTD=cgi,bwa_freebayes,bwa_platypus,isaac_strelka,bwa_gatk;KM=10.18;KFP=0;KFF=0	GT	1|0
chr11	774982	rs10508	C	A	.	PASS	MTD=cgi,bwa_freebayes,bwa_platypus,bwa_gatk,cortex,isaac_strelka;KM=9.12;KFP=0;KFF=0	GT	1|0
chr11	775275	rs10509	A	G	.	PASS	MTD=cgi,bwa_freebayes,bwa_platypus,bwa_gatk,cortex,isaac_strelka;KM=11.22;KFP=0;KFF=0	GT	1|0
chr11	775423	rs10510	C	T	.	PASS	MTD=cgi,bwa_freebayes,bwa_platypus,bwa_gatk,cortex,isaac_strelka;KM=9.41;KFP=0;KFF=0	GT	1|0
chr11	775651	rs10511	T	A	.	PASS	MTD=cgi,bwa_freebayes,bwa_platypus,isaac_strelka,bwa_gatk;KM=10.12;KFP=0;KFF=0	GT	1|0
chr11	776279	rs10512	A	C	.	PASS	MTD=cgi,bwa_freebayes,bwa_platypus,isaac_strelka,bwa_gatk;KM=12.22;KFP=0;KFF=0	GT	1|0
chr11	776496	rs10513	C	T	.	PASS	MTD=cgi,bwa_freebayes,cortex,bwa_gatk;KM=3.29;KFP=1;KFF=0	GT	1|0
chr11	778857	rs10514	A	G	.	PASS	MTD=cgi,bwa_freebayes,bwa_platypus,isaac_strelka,bwa_gatk;KM=10.78;KFP=0;KFF=0	GT	1|0
chr11	779671	rs10515	C	T	.	PASS	MTD=cgi,bwa_freebayes,bwa_platypus,bwa_gatk,cortex,isaac_strelka;KM=10.00;KFP=0;KFF=0	GT	0|1
chr11	780395	rs10516	C	T	.	PASS	MTD=cgi,bwa_freebayes,bwa_platypus,bwa_gatk,cortex,isaac_strelka;KM=9.78;KFP=0;KFF=0	GT	0|1
chr11	780410	rs10517	T	G	.	PASS	MTD=isaac_strelka,bwa_freebayes,bwa_platypus,cortex,bwa_gatk;KM=11.82;KFP=0;KFF=0	GT	0|1
chr11	780827	rs10518	C	T	.	PASS	MTD=cgi,bwa_freebayes,bwa_platypus,bwa_gatk,cortex,isaac_strelka;KM=14.47;KFP=0;KFF=0	GT	1|0
chr11	781076	rs10519	C	T	.	PASS	MTD=cgi,bwa_freebayes,bwa_platypus,isaac_strelka,bwa_gatk;KM=12.00;KFP=0;KFF=0	GT	1|0
chr11	782563	rs10520	G	C	.	PASS	MTD=cgi,bwa_freebayes,bwa_platypus,isaac_strelka,bwa_gatk;KM=11.82;KFP=0;KFF=0	GT	1|0
chr11	783887	rs10521	C	T	.	PASS	MTD=cgi,bwa_freebayes,bwa_platypus,bwa_gatk,cortex,isaac_strelka;KM=12.70;KFP=0;KFF=0	GT	0|1
chr11	784340	rs10522	C	G	.	PASS	MTD=cgi,bwa_freebayes,bwa_platypus,isaac_strelka,bwa_gatk;KM=10.29;KFP=0;KFF=0	GT	1|0
chr11	784775	rs10523	G	T	.	PASS	MTD=cgi,bwa_freebayes,bwa_platypus,isaac_strelka,bwa_gatk;KM=11.65;KFP=0;KFF=0	GT	1|0
chr11	785219	rs10524	C	T	.	PASS	MTD=cgi,bwa_freebayes,bwa_platypus,bwa_gatk,cortex,isaac_strelka;KM=13.44;KFP=0;KFF=0	GT	1|0
chr11	786577	rs10525	A	G	.	PASS	MTD=isaac_strelka,bwa_freebayes,bwa_platypus,cortex,bwa_gatk;KM=10.78;KFP=0;KFF=0	GT	1|0
chr11	786953	rs10526	C	G	.	PASS	MTD=cgi,bwa_freebayes,bwa_platypus,bwa_gatk,cortex,isaac_strelka;KM=9.94;KFP=0;KFF=0	GT	1|0
chr11	787679	rs10527	G	T	.	PASS	MTD=cgi,bwa_freebayes,bwa_platypus,bwa_gatk,cortex,isaac_strelka;KM=11.33;KFP=0;KFF=0	GT	1|0
chr11	788007	rs10528	G	A	.	PASS	MTD=cgi,bwa_freebayes,bwa_platypus,isaac_strelka,bwa_gatk;KM=9.76;KFP=0;KFF=0	GT	1|0
chr11	791462	rs10529	G	A	.	PASS	MTD=cgi,bwa_freebayes,bwa_platypus,bwa_gatk,cortex,isaac_strelka;KM=10.76;KFP=0;KFF=0	GT	1|0
chr11	798865	rs10530	G	C	.	PASS	MTD=cgi,bwa_freebayes,bwa_platypus,isaac_strelka,bwa_gatk;KM=10.76;KFP=0;KFF=0	GT	1|0
chr11	799670	rs10531	G	C	.	PASS	MTD=cgi,bwa_freebayes,bwa_platypus,bwa_gatk,cortex,isaac_strelka;KM=11.65;KFP=0;KFF=0	GT	1|0
chr11	799778	rs10532	C	T	.	PASS	MTD=isaac_strelka,bwa_freebayes,bwa_platypus,cortex,bwa_gatk;KM=12.61;KFP=0;KFF=0	GT	1|0
chr11	801092	rs10533	G	A	.	PASS	MTD=cgi,bwa_freebayes,bwa_platypus,isaac_strelka,bwa_gatk;KM=3.80;KFP=0;KFF=0	GT	0|1
chr11	802115	rs10535	A	G	.	PASS	MTD=cgi,bwa_freebayes,bwa_platypus,isaac_strelka,bwa_gatk;KM=10.53;KFP=0;KFF=0	GT	1|0
chr11	802379	rs10536	T	C	.	PASS	MTD=cgi,bwa_freebayes,bwa_platypus,bwa_gatk,cortex,isaac_strelka;KM=10.44;KFP=0;KFF=0	GT	1|0
chr11	802902	rs10537	T	G	.	PASS	MTD=cgi,bwa_freebayes,bwa_platypus,bwa_gatk,cortex,isaac_strelka;KM=11.88;KFP=0;KFF=0	GT	1|0
chr11	803017	rs10538	A	G	.	PASS	MTD=cgi,bwa_freebayes,bwa_platypus,bwa_gatk,cortex,isaac_strelka;KM=10.22;KFP=0;KFF=0	GT	1|0
chr11	804212	rs10539	C	A	.	PASS	MTD=isaac_strelka,bwa_freebayes,bwa_platypus,cortex,bwa_gatk;KM=10.24;KFP=0;KFF=0	GT	1|0
chr11	805234	rs10540	G	A	.	PASS	MTD=isaac_strelka,bwa_freebayes,bwa_platypus,cortex,bwa_gatk;KM=9.71;KFP=0;KFF=0	GT	1|0
chr11	805302	rs10541	G	A	.	PASS	MTD=isaac_strelka,bwa_freebayes,bwa_platypus,cortex,bwa_gatk;KM=8.12;KFP=0;KFF=0	GT	1|0
chr11	805419	rs10542	G	A	.	PASS	MTD=isaac_strelka,bwa_freebayes,bwa_platypus,cortex,bwa_gatk;KM=10.59;KFP=0;KFF=0	GT	1|0
chr11	805435	rs10543	A	T	.	PASS	MTD=isaac_strelka,bwa_freebayes,bwa_platypus,cortex,bwa_gatk;KM=10.44;KFP=0;KFF=0	GT	1|0
chr11	805578	rs10544	G	T	.	PASS	MTD=isaac_strelka,bwa_freebayes,bwa_platypus,cortex,bwa_gatk;KM=10.22;KFP=0;KFF=0	GT	1|0
chr11	805589	rs10545	G	A	.	PASS	MTD=isaac_strelka,bwa_freebayes,bwa_platypus,cortex,bwa_gatk;KM=10.88;KFP=0;KFF=0	GT	1|0
chr11	805712	rs10546	A	G	.	PASS	MTD=cgi,bwa_freebayes,bwa_platypus,bwa_gatk,cortex,isaac_strelka;KM=9.76;KFP=0;KFF=0	GT	1|0
chr11	808423	rs10549	G	A	.	PASS	MTD=cgi,bwa_freebayes,bwa_platypus,isaac_strelka,bwa_gatk;KM=9.62;KFP=0;KFF=0	GT	1|0
chr11	809666	rs10550	G	A	.	PASS	MTD=cgi,bwa_freebayes,bwa_platypus,isaac_strelka,bwa_gatk;KM=8.40;KFP=0;KFF=0	GT	0|1
chr11	812188	rs10551	G	A	.	PASS	MTD=cgi,bwa_freebayes,bwa_platypus,isaac_strelka,bwa_gatk;KM=9.20;KFP=0;KFF=0	GT	1|0
chr11	813264	rs10552	G	A	.	PASS	MTD=cgi,bwa_freebayes,bwa_platypus,bwa_gatk,cortex,isaac_strelka;KM=12.38;KFP=0;KFF=0	GT	1|0
chr11	813524	rs10553	C	T	.	PASS	MTD=cgi,bwa_freebayes,bwa_platypus,bwa_gatk,cortex,isaac_strelka;KM=12.20;KFP=0;KFF=0	GT	1|0
chr11	814956	rs10554	C	T	.	PASS	MTD=isaac_strelka,bwa_freebayes,bwa_platypus,bwa_gatk;KM=8.60;KFP=0;KFF=0	GT	0|1
chr11	815323	rs10555	G	T	.	PASS	MTD=cgi,bwa_freebayes,isaac_strelka,bwa_gatk;KM=15.10;KFP=0;KFF=0	GT	1|0
chr11	817286	rs10556	G	C	.	PASS	MTD=cgi,bwa_freebayes,bwa_platypus,isaac_strelka,bwa_gatk;KM=10.00;KFP=0;KFF=0	GT	1|0
chr11	817786	rs10557	C	T	.	PASS	MTD=cgi,bwa_freebayes,bwa_platypus,bwa_gatk,cortex,isaac_strelka;KM=13.90;KFP=0;KFF=0	GT	1|0
chr11	820268	rs10559	A	G	.	PASS	MTD=cgi,bwa_freebayes,bwa_platypus,bwa_gatk,cortex,isaac_strelka;KM=10.00;KFP=0;KFF=0	GT	1|0
chr11	820754	rs10560	T	C	.	PASS	MTD=cgi,bwa_freebayes,bwa_platypus,isaac_strelka,bwa_gatk;KM=9.75;KFP=0;KFF=0	GT	1|0
chr11	822622	rs10561	A	G	.	PASS	MTD=cgi,bwa_freebayes,bwa_platypus,bwa_gatk,cortex,isaac_strelka;KM=10.50;KFP=0;KFF=0	GT	1|0
chr11	823729	rs10562	C	T	.	PASS	MTD=cgi,bwa_freebayes,bwa_platypus,bwa_gatk,cortex,isaac_strelka;KM=9.67;KFP=0;KFF=0	GT	1|0
chr11	823809	rs10563	C	G	.	PASS	MTD=cgi,bwa_freebayes,bwa_platypus,bwa_gatk,cortex,isaac_strelka;KM=9.00;KFP=0;KFF=0	GT	0|1
chr11	824789	rs10564	T	C	.	PASS	MTD=isaac_strelka,bwa_freebayes,bwa_platypus,cortex,bwa_gatk;KM=9.56;KFP=0;KFF=0	GT	1|0
chr11	825110	rs10565	A	G	.	PASS	MTD=cgi,bwa_freebayes,bwa_platypus,bwa_gatk,cortex,isaac_strelka;KM=8.00;KFP=0;KFF=0	GT	1|0
chr11	825777	rs10566	C	T	.	PASS	MTD=cgi,bwa_freebayes,bwa_platypus,isaac_strelka,bwa_gatk;KM=10.38;KFP=0;KFF=0	GT	1|0
chr11	827808	rs10567	C	T	.	PASS	MTD=cgi,bwa_freebayes,bwa_platypus,bwa_gatk,cortex,isaac_strelka;KM=10.78;KFP=0;KFF=0	GT	1|0
chr11	827918	rs10568	C	T	.	PASS	MTD=cgi,bwa_freebayes,bwa_platypus,isaac_strelka,bwa_gatk;KM=11.74;KFP=0;KFF=0	GT	1|0
chr11	827993	rs10569	T	C	.	PASS	MTD=cgi,bwa_freebayes,bwa_platypus,bwa_gatk,cortex,isaac_strelka;KM=13.00;KFP=0;KFF=0	GT	0|1
chr11	828784	rs10570	A	G	.	PASS	MTD=cgi,bwa_freebayes,bwa_platypus,bwa_gatk,cortex,isaac_strelka;KM=10.33;KFP=0;KFF=0	GT	0|1
chr11	828916	rs10571	G	A	.	PASS	MTD=cgi,bwa_freebayes,bwa_platypus,bwa_gatk,cortex,isaac_strelka;KM=9.00;KFP=0;KFF=0	GT	0|1
chr11	829585	rs10572	C	A	.	PASS	MTD=cgi,bwa_freebayes,bwa_platypus,bwa_gatk,cortex,isaac_strelka;KM=11.30;KFP=0;KFF=0	GT	0|1
chr11	830044	rs10573	G	A	.	PASS	MTD=cgi,bwa_freebayes,bwa_platypus,bwa_gatk,cortex,isaac_strelka;KM=10.00;KFP=0;KFF=0	GT	0|1
chr11	830120	rs10574	A	G	.	PASS	MTD=isaac_strelka,bwa_freebayes,bwa_platypus,cortex,bwa_gatk;KM=9.80;KFP=0;KFF=0	GT	0|1
chr11	830383	rs10575	G	T	.	PASS	MTD=cgi,bwa_freebayes,bwa_platypus,isaac_strelka,bwa_gatk;KM=9.70;KFP=0;KFF=0	GT	0|1
chr11	830497	rs10576	C	A	.	PASS	MTD=cgi,bwa_freebayes,bwa_platypus,isaac_strelka,bwa_gatk;KM=8.67;KFP=0;KFF=0	GT	0|1
chr11	831054	rs10577	C	G	.	PASS	MTD=cgi,bwa_freebayes,bwa_platypus,bwa_gatk,cortex,isaac_strelka;KM=7.33;KFP=0;KFF=0	GT	1|0
chr11	831809	rs10578	T	G	.	PASS	MTD=isaac_strelka,bwa_freebayes,bwa_platypus,cortex,bwa_gatk;KM=11.70;KFP=0;KFF=0	GT	0|1
chr11	833262	rs10579	T	G	.	PASS	MTD=isaac_strelka,bwa_freebayes,bwa_platypus,cortex,bwa_gatk;KM=7.26;KFP=0;KFF=0	GT	0|1
chr11	833327	rs10580	A	G	.	PASS	MTD=isaac_strelka,bwa_freebayes,bwa_platypus,cortex,bwa_gatk;KM=9.74;KFP=0;KFF=0	GT	0|1
chr11	833629	rs10581	A	G	.	PASS	MTD=isaac_strelka,bwa_freebayes,bwa_platypus,cortex,bwa_gatk;KM=10.44;KFP=0;KFF=0	GT	0|1
chr11	835719	rs10582	A	G	.	PASS	MTD=cgi,bwa_freebayes,bwa_platypus,isaac_strelka,bwa_gatk;KM=9.87;KFP=0;KFF=0	GT	1|0
chr11	835772	rs10583	T	C	.	PASS	MTD=isaac_strelka,bwa_freebayes,bwa_platypus,bwa_gatk;KM=11.31;KFP=0;KFF=0	GT	1|0
chr11	836023	rs10584	C	T	.	PASS	MTD=cgi,bwa_freebayes,bwa_platypus,isaac_strelka,bwa_gatk;KM=9.10;KFP=0;KFF=0	GT	1|0
chr11	836227	rs10585	A	G	.	PASS	MTD=isaac_strelka,bwa_freebayes,bwa_platypus,cortex,bwa_gatk;KM=9.88;KFP=0;KFF=0	GT	1|0
chr11	837084	rs10586	G	A	.	PASS	MTD=cgi,bwa_freebayes,bwa_platypus,bwa_gatk,cortex,isaac_strelka;KM=11.52;KFP=0;KFF=0	GT	1|0
chr11	838634	rs10587	C	G	.	PASS	MTD=isaac_strelka,bwa_freebayes,bwa_platypus,cortex,bwa_gatk;KM=9.20;KFP=0;KFF=0	GT	1|0
chr11	840181	rs10588	C	T	.	PASS	MTD=cgi,bwa_freebayes,bwa_platypus,bwa_gatk,cortex,isaac_strelka;KM=12.38;KFP=0;KFF=0	GT	0|1
chr11	840251	rs10589	C	G	.	PASS	MTD=isaac_strelka,bwa_freebayes,bwa_platypus,cortex,bwa_gatk;KM=11.12;KFP=0;KFF=0	GT	1|0
chr11	843097	rs10590	G	C	.	PASS	MTD=isaac_strelka,bwa_freebayes,bwa_platypus,bwa_gatk;KM=6.61;KFP=0;KFF=0	GT	0|1
chr11	843461	rs10591	T	C	.	PASS	MTD=isaac_strelka,bwa_freebayes,bwa_platypus,cortex,bwa_gatk;KM=8.75;KFP=0;KFF=0	GT	1|0
chr11	843927	rs10592	A	G	.	PASS	MTD=isaac_strelka,bwa_freebayes,bwa_platypus,cortex,bwa_gatk;KM=9.40;KFP=0;KFF=0	GT	1|0
chr11	845077	rs10593	C	G	.	PASS	MTD=cgi,bwa_freebayes,bwa_platypus,isaac_strelka,bwa_gatk;KM=7.33;KFP=0;KFF=0	GT	1|0
chr11	845776	rs10594	C	T	.	PASS	MTD=cgi,bwa_freebayes,bwa_platypus,bwa_gatk,cortex,isaac_strelka;KM=13.09;KFP=0;KFF=0	GT	1|0
chr11	849959	rs10595	C	T	.	PASS	MTD=isaac_strelka,bwa_freebayes,bwa_platypus,bwa_gatk;KM=6.91;KFP=0;KFF=0	GT	1|0
chr11	850207	rs10596	C	T	.	PASS	MTD=isaac_strelka,bwa_freebayes,bwa_platypus,cortex,bwa_gatk;KM=11.09;KFP=0;KFF=0	GT	1|0
chr11	851623	rs10597	T	A	.	PASS	MTD=cgi,bwa_freebayes,bwa_platypus,bwa_gatk,cortex,isaac_strelka;KM=9.67;KFP=0;KFF=0	GT	0|1
chr11	852097	rs10598	C	G	.	PASS	MTD=cgi,bwa_freebayes,bwa_platypus,bwa_gatk,cortex,isaac_strelka;KM=13.00;KFP=0;KFF=0	GT	1|0
chr11	852365	rs10599	G	A	.	PASS	MTD=cgi,bwa_freebayes,bwa_platypus,isaac_strelka,bwa_gatk;KM=11.33;KFP=0;KFF=0	GT	0|1
chr11	854510	rs10600	C	T	.	PASS	MTD=cgi,bwa_freebayes,bwa_platypus,isaac_strelka,bwa_gatk;KM=10.30;KFP=0;KFF=0	GT	1|0
chr11	855318	rs10601	T	C	.	PASS	MTD=cgi,bwa_freebayes,bwa_platypus,bwa_gatk,cortex,isaac_strelka;KM=9.87;KFP=0;KFF=0	GT	0|1
chr11	855372	rs10602	A	G	.	PASS	MTD=cgi,bwa_freebayes,bwa_platypus,bwa_gatk,cortex,isaac_strelka;KM=9.33;KFP=0;KFF=0	GT	0|1
chr11	856992	rs10603	C	T	.	PASS	MTD=cgi,bwa_freebayes,bwa_platypus,isaac_strelka,bwa_gatk;KM=8.67;KFP=0;KFF=0	GT	0|1
chr11	857650	rs10604	G	A	.	PASS	MTD=cgi,bwa_freebayes,bwa_platypus,isaac_strelka,bwa_gatk;KM=12.43;KFP=0;KFF=0	GT	1|0
chr11	858424	rs10605	C	T	.	PASS	MTD=cgi,bwa_freebayes,bwa_platypus,bwa_gatk,cortex,isaac_strelka;KM=8.61;KFP=0;KFF=0	GT	0|1
chr11	859915	rs10607	C	T	.	PASS	MTD=cgi,bwa_freebayes,bwa_platypus,bwa_gatk,cortex,isaac_strelka;KM=10.33;KFP=0;KFF=0	GT	1|0
chr11	861098	rs10608	G	C	.	PASS	MTD=cgi,bwa_freebayes,bwa_platypus,bwa_gatk,cortex,isaac_strelka;KM=10.35;KFP=0;KFF=0	GT	0|1
chr11	861297	rs10609	C	T	.	PASS	MTD=cgi,bwa_freebayes,bwa_platypus,bwa_gatk,cortex,isaac_strelka;KM=9.43;KFP=0;KFF=0	GT	1|0
chr11	861814	rs10610	G	A	.	PASS	MTD=cgi,bwa_freebayes,bwa_platypus,isaac_strelka,bwa_gatk;KM=9.00;KFP=0;KFF=0	GT	0|1
chr11	862505	rs10611	T	C	.	PASS	MTD=cgi,bwa_freebayes,bwa_platypus,bwa_gatk,cortex,isaac_strelka;KM=9.67;KFP=0;KFF=0	GT	1|0
chr11	862933	rs10612	G	C	.	PASS	MTD=cgi,bwa_freebayes,bwa_platypus,bwa_gatk,cortex,isaac_strelka;KM=9.25;KFP=0;KFF=0	GT	0|1
chr11	865257	rs10613	G	A	.	PASS	MTD=cgi,bwa_freebayes,bwa_platypus,bwa_gatk,cortex,isaac_strelka;KM=9.00;KFP=0;KFF=0	GT	0|1
chr11	866794	rs10614	A	G	.	PASS	MTD=cgi,bwa_freebayes,bwa_platypus,bwa_gatk,cortex,isaac_strelka;KM=9.20;KFP=0;KFF=0	GT	1|0
chr11	866920	rs10615	T	G	.	PASS	MTD=cgi,bwa_freebayes,bwa_platypus,bwa_gatk,cortex,isaac_strelka;KM=11.94;KFP=0;KFF=0	GT	0|1
chr11	870446	rs10616	G	A	.	PASS	MTD=cgi,bwa_freebayes,bwa_platypus,bwa_gatk,cortex,isaac_strelka;KM=12.74;KFP=0;KFF=0	GT	1|0
chr11	873771	rs10617	C	G	.	PASS	MTD=cgi,bwa_freebayes,bwa_platypus,isaac_strelka,bwa_gatk;KM=12.78;KFP=0;KFF=0	GT	0|1
chr11	876624	rs10618	T	C	.	PASS	MTD=cgi,bwa_freebayes,bwa_platypus,isaac_strelka,bwa_gatk;KM=9.96;KFP=0;KFF=0	GT	1|0
chr11	876755	rs10619	T	G	.	PASS	MTD=cgi,bwa_freebayes,bwa_platypus,bwa_gatk,cortex,isaac_strelka;KM=9.57;KFP=0;KFF=0	GT	1|0
chr11	879081	rs10621	T	C	.	PASS	MTD=cgi,bwa_freebayes,bwa_platypus,isaac_strelka,bwa_gatk;KM=13.26;KFP=0;KFF=0	GT	1|0
chr11	880318	rs10622	C	T	.	PASS	MTD=cgi,bwa_freebayes,bwa_platypus,bwa_gatk,cortex,isaac_strelka;KM=10.00;KFP=0;KFF=0	GT	0|1
chr11	880467	rs10623	G	A	.	PASS	MTD=cgi,bwa_freebayes,bwa_platypus,isaac_strelka,bwa_gatk;KM=9.39;KFP=0;KFF=0	GT	0|1
chr11	881117	rs10624	C	T	.	PASS	MTD=cgi,bwa_freebayes,bwa_platypus,bwa_gatk,cortex,isaac_strelka;KM=11.17;KFP=0;KFF=0	GT	1|0
chr11	883479	rs10628	G	C	.	PASS	MTD=isaac_strelka,bwa_freebayes,bwa_platypus,bwa_gatk;KM=12.61;KFP=0;KFF=0	GT	0|1
chr11	883592	rs10629	G	A	.	PASS	MTD=isaac_strelka,bwa_freebayes,bwa_platypus,bwa_gatk;KM=11.04;KFP=0;KFF=0	GT	1|0
chr11	884780	rs10630	C	T	.	PASS	MTD=cgi,bwa_freebayes,bwa_platypus,bwa_gatk,cortex,isaac_strelka;KM=10.33;KFP=0;KFF=0	GT	0|1
chr11	885253	rs10631	G	A	.	PASS	MTD=cgi,bwa_freebayes,bwa_platypus,bwa_gatk,cortex,isaac_strelka;KM=10.00;KFP=0;KFF=0	GT	0|1
chr11	885330	rs10632	C	A	.	PASS	MTD=cgi,bwa_freebayes,bwa_platypus,bwa_gatk,cortex,isaac_strelka;KM=10.30;KFP=0;KFF=0	GT	0|1
chr11	885564	rs10633	T	C	.	PASS	MTD=cgi,bwa_freebayes,bwa_platypus,bwa_gatk,cortex,isaac_strelka;KM=9.30;KFP=0;KFF=0	GT	1|0
chr11	885685	rs10634	T	C	.	PASS	MTD=cgi,bwa_freebayes,bwa_platypus,isaac_strelka,bwa_gatk;KM=11.00;KFP=0;KFF=0	GT	0|1
chr11	885695	rs10635	C	T	.	PASS	MTD=cgi,bwa_freebayes,bwa_platypus,isaac_strelka,bwa_gatk;KM=11.00;KFP=0;KFF=0	GT	1|0
chr11	888150	rs10636	T	C	.	PASS	MTD=cgi,bwa_freebayes,bwa_platypus,bwa_gatk,cortex,isaac_strelka;KM=10.61;KFP=0;KFF=0	GT	0|1
chr11	888533	rs10637	G	T	.	PASS	MTD=cgi,bwa_freebayes,bwa_platypus,bwa_gatk,cortex,isaac_strelka;KM=9.67;KFP=0;KFF=0	GT	1|0
chr11	888632	rs10638	G	A	.	PASS	MTD=cgi,bwa_freebayes,bwa_platypus,bwa_gatk,cortex,isaac_strelka;KM=13.33;KFP=0;KFF=0	GT	0|1
chr11	888957	rs10639	G	A	.	PASS	MTD=cgi,bwa_freebayes,bwa_platypus,bwa_gatk,cortex,isaac_strelka;KM=9.00;KFP=0;KFF=0	GT	0|1
chr11	890405	rs10640	T	C	.	PASS	MTD=isaac_strelka,bwa_freebayes,bwa_platypus,cortex,bwa_gatk;KM=9.00;KFP=0;KFF=0	GT	0|1
chr11	891338	rs10641	G	A	.	PASS	MTD=cgi,bwa_freebayes,bwa_platypus,bwa_gatk,cortex,isaac_strelka;KM=6.67;KFP=0;KFF=0	GT	1|0
chr11	891983	rs10642	A	G	.	PASS	MTD=cgi,bwa_freebayes,bwa_platypus,isaac_strelka,bwa_gatk;KM=5.00;KFP=0;KFF=0	GT	0|1
chr11	892089	rs10643	T	C	.	PASS	MTD=cgi,bwa_freebayes,bwa_platypus,isaac_strelka,bwa_gatk;KM=10.67;KFP=0;KFF=0	GT	1|0
chr11	892760	rs10644	A	G	.	PASS	MTD=cgi,bwa_freebayes,bwa_platypus,bwa_gatk,cortex,isaac_strelka;KM=10.74;KFP=0;KFF=0	GT	0|1
chr11	893152	rs10645	G	A	.	PASS	MTD=cgi,bwa_freebayes,bwa_platypus,bwa_gatk,cortex,isaac_strelka;KM=7.96;KFP=0;KFF=0	GT	1|0
chr11	893299	rs10646	T	C	.	PASS	MTD=cgi,bwa_freebayes,bwa_platypus,bwa_gatk,cortex,isaac_strelka;KM=10.43;KFP=0;KFF=0	GT	0|1
chr11	893984	rs10647	T	C	.	PASS	MTD=cgi,bwa_freebayes,bwa_platypus,isaac_strelka,bwa_gatk;KM=7.33;KFP=0;KFF=0	GT	0|1
chr11	894205	rs10648	T	C	.	PASS	MTD=isaac_strelka,bwa_freebayes,bwa_platypus,cortex,bwa_gatk;KM=11.22;KFP=0;KFF=0	GT	0|1
chr11	894874	rs10649	A	G	.	PASS	MTD=cgi,bwa_freebayes,bwa_platypus,bwa_gatk,cortex,isaac_strelka;KM=11.78;KFP=0;KFF=0	GT	1|0
chr11	895744	rs10650	C	G	.	PASS	MTD=cgi,bwa_freebayes,bwa_platypus,bwa_gatk,cortex,isaac_strelka;KM=10.17;KFP=0;KFF=0	GT	0|1
chr11	896081	rs10651	C	T	.	PASS	MTD=cgi,bwa_freebayes,bwa_platypus,isaac_strelka,bwa_gatk;KM=6.00;KFP=0;KFF=0	GT	0|1
chr11	896300	rs10652	C	G	.	PASS	MTD=isaac_strelka,bwa_freebayes,bwa_platypus,bwa_gatk;KM=5.12;KFP=0;KFF=0	GT	0|1
chr11	896496	rs10653	T	C	.	PASS	MTD=isaac_strelka,bwa_platypus;KM=4.33;KFP=0;KFF=0	GT	0|1
chr11	896718	rs10654	C	G	.	PASS	MTD=isaac_strelka,bwa_platypus;KM=5.52;KFP=0;KFF=0	GT	0|1
chr11	898155	rs10657	T	C	.	PASS	MTD=cgi,bwa_freebayes,bwa_platypus,bwa_gatk,cortex,isaac_strelka;KM=10.67;KFP=0;KFF=0	GT	1|0
chr11	898498	rs10658	C	T	.	PASS	MTD=cgi,bwa_freebayes,bwa_platypus,bwa_gatk,cortex,isaac_strelka;KM=12.83;KFP=0;KFF=0	GT	1|0
chr11	900421	rs10659	T	C	.	PASS	MTD=cgi,bwa_freebayes,bwa_platypus,bwa_gatk,cortex,isaac_strelka;KM=11.67;KFP=0;KFF=0	GT	0|1
chr11	900485	rs10660	T	C	.	PASS	MTD=cgi,bwa_freebayes,bwa_platypus,bwa_gatk,cortex,isaac_strelka;KM=6.33;KFP=0;KFF=0	GT	0|1
chr11	900809	rs10661	G	A	.	PASS	MTD=cgi,bwa_freebayes,bwa_platypus,bwa_gatk,cortex,isaac_strelka;KM=9.78;KFP=0;KFF=0	GT	0|1
chr11	900929	rs10662	C	G	.	PASS	MTD=cgi,bwa_freebayes,bwa_platypus,isaac_strelka,bwa_gatk;KM=8.33;KFP=0;KFF=0	GT	1|0
chr11	902939	rs10663	G	A	.	PASS	MTD=cgi,bwa_freebayes,bwa_platypus,bwa_gatk,cortex,isaac_strelka;KM=9.67;KFP=0;KFF=0	GT	0|1
chr11	903216	rs10664	T	C	.	PASS	MTD=isaac_strelka,bwa_freebayes,bwa_platypus,cortex,bwa_gatk;KM=8.50;KFP=0;KFF=0	GT	0|1
chr11	904911	rs10665	T	C	.	PASS	MTD=cgi,bwa_freebayes,bwa_platypus,bwa_gatk,cortex,isaac_strelka;KM=12.96;KFP=0;KFF=0	GT	0|1
chr11	907697	rs10666	T	A	.	PASS	MTD=cgi,bwa_freebayes,bwa_platypus,bwa_gatk,cortex,isaac_strelka;KM=10.74;KFP=0;KFF=0	GT	1|0
chr11	907699	rs10667	C	A	.	PASS	MTD=cgi,bwa_freebayes,bwa_platypus,cortex,bwa_gatk;KM=10.83;KFP=0;KFF=0	GT	1|0
chr11	910259	rs10668	A	G	.	PASS	MTD=cgi,bwa_freebayes,bwa_platypus,cortex,bwa_gatk;KM=8.33;KFP=0;KFF=0	GT	1|0
chr11	911444	rs10669	T	C	.	PASS	MTD=cgi,bwa_freebayes,bwa_platypus,bwa_gatk,cortex,isaac_strelka;KM=10.43;KFP=0;KFF=0	GT	1|0
chr11	920254	rs10670	G	A	.	PASS	MTD=cgi,bwa_freebayes,bwa_platypus,bwa_gatk,cortex,isaac_strelka;KM=13.87;KFP=0;KFF=0	GT	1|0
chr11	935794	rs10671	C	T	.	PASS	MTD=isaac_strelka,bwa_freebayes,bwa_platypus,bwa_gatk;KM=9.62;KFP=0;KFF=0	GT	0|1
chr11	953971	rs10672	A	T	.	PASS	MTD=isaac_strelka,bwa_freebayes,bwa_platypus,bwa_gatk;KM=12.39;KFP=0;KFF=0	GT	1|0
chr11	962870	rs10673	G	A	.	PASS	MTD=cgi,bwa_freebayes,bwa_platypus,bwa_gatk,cortex,isaac_strelka;KM=7.33;KFP=0;KFF=0	GT	1|0
chr11	977386	rs10674	A	G	.	PASS	MTD=cgi,bwa_freebayes,bwa_platypus,isaac_strelka,bwa_gatk;KM=10.80;KFP=0;KFF=0	GT	0|1
chr11	983600	rs10675	G	A	.	PASS	MTD=cgi,bwa_freebayes,bwa_platypus,isaac_strelka,bwa_gatk;KM=11.00;KFP=0;KFF=0	GT	0|1
chr11	999620	rs10683	T	C	.	PASS	MTD=cgi,bwa_freebayes,bwa_platypus,isaac_strelka,bwa_gatk;KM=11.67;KFP=0;KFF=0	GT	0|1
chr11	999622	rs10684	C	T	.	PASS	MTD=cgi,bwa_freebayes,bwa_platypus,isaac_strelka,bwa_gatk;KM=12.00;KFP=0;KFF=0	GT	0|1
chr11	999764	rs10685	T	C	.	PASS	MTD=cgi,bwa_freebayes,bwa_platypus,bwa_gatk,cortex,isaac_strelka;KM=12.33;KFP=0;KFF=0	GT	1|0
chr11	999796	rs10686	G	T	.	PASS	MTD=isaac_strelka,bwa_freebayes,bwa_platypus,bwa_gatk;KM=3.48;KFP=0;KFF=2	GT	0|1
chr11	1001561	rs10687	G	A	.	PASS	MTD=cgi,bwa_freebayes,bwa_platypus,bwa_gatk,cortex,isaac_strelka;KM=12.48;KFP=0;KFF=0	GT	0|1
chr11	1001607	rs10688	G	A	.	PASS	MTD=cgi,bwa_freebayes,bwa_platypus,bwa_gatk,cortex,isaac_strelka;KM=9.35;KFP=0;KFF=0	GT	0|1
chr11	1003523	rs10689	G	A	.	PASS	MTD=cgi,bwa_freebayes,bwa_platypus,bwa_gatk,cortex,isaac_strelka;KM=11.17;KFP=0;KFF=0	GT	0|1
chr11	1003642	rs10690	G	A	.	PASS	MTD=cgi,bwa_freebayes,bwa_platypus,bwa_gatk,cortex,isaac_strelka;KM=14.48;KFP=0;KFF=0	GT	0|1
chr11	1004432	rs10691	C	G	.	PASS	MTD=cgi,bwa_freebayes,bwa_platypus,isaac_strelka,bwa_gatk;KM=8.33;KFP=0;KFF=0	GT	0|1
chr11	1005108	rs10692	A	G	.	PASS	MTD=cgi,bwa_freebayes,bwa_platypus,bwa_gatk,cortex,isaac_strelka;KM=12.33;KFP=0;KFF=0	GT	0|1
chr11	1005160	rs10693	C	T	.	PASS	MTD=cgi,bwa_freebayes,bwa_platypus,bwa_gatk,cortex,isaac_strelka;KM=14.13;KFP=0;KFF=0	GT	0|1
chr11	1005308	rs10694	C	T	.	PASS	MTD=cgi,bwa_freebayes,bwa_platypus,bwa_gatk,cortex,isaac_strelka;KM=11.00;KFP=0;KFF=0	GT	0|1
chr11	1005697	rs10695	G	T	.	PASS	MTD=cgi,bwa_freebayes,bwa_platypus,bwa_gatk,cortex,isaac_strelka;KM=13.00;KFP=0;KFF=0	GT	0|1
chr11	1007831	rs10696	T	C	.	PASS	MTD=cgi,bwa_freebayes,bwa_platypus,bwa_gatk,cortex,isaac_strelka;KM=14.00;KFP=0;KFF=0	GT	0|1
chr11	1008664	rs10697	G	C	.	PASS	MTD=cgi,bwa_freebayes,bwa_platypus,bwa_gatk,cortex,isaac_strelka;KM=11.57;KFP=0;KFF=0	GT	0|1
chr11	1009307	rs10698	C	T	.	PASS	MTD=cgi,bwa_freebayes,bwa_platypus,bwa_gatk,cortex,isaac_strelka;KM=11.91;KFP=0;KFF=0	GT	1|0
chr11	1009890	rs10702	T	C	.	PASS	MTD=cgi,bwa_freebayes,bwa_platypus,bwa_gatk,cortex,isaac_strelka;KM=13.00;KFP=0;KFF=0	GT	0|1
chr11	1010694	rs10703	C	T	.	PASS	MTD=cgi,bwa_freebayes,bwa_platypus,bwa_gatk,cortex,isaac_strelka;KM=7.00;KFP=0;KFF=0	GT	0|1
chr11	1010750	rs10704	G	A	.	PASS	MTD=isaac_strelka,bwa_freebayes,bwa_platypus,cortex,bwa_gatk;KM=8.04;KFP=0;KFF=0	GT	0|1
chr11	1010876	rs10705	C	T	.	PASS	MTD=cgi,bwa_freebayes,bwa_platypus,bwa_gatk,cortex,isaac_strelka;KM=12.52;KFP=0;KFF=0	GT	1|0
chr11	1043228	rs10742	C	G	.	PASS	MTD=cgi,bwa_freebayes,bwa_platypus,bwa_gatk,cortex,isaac_strelka;KM=12.09;KFP=0;KFF=0	GT	1|0
chr11	1045223	rs10743	T	C	.	PASS	MTD=cgi,bwa_freebayes,bwa_platypus,bwa_gatk,cortex,isaac_strelka;KM=13.39;KFP=0;KFF=0	GT	1|0
chr11	1045334	rs10744	T	A	.	PASS	MTD=cgi,bwa_freebayes,bwa_platypus,bwa_gatk,cortex,isaac_strelka;KM=14.30;KFP=0;KFF=0	GT	1|0
chr11	1046383	rs10745	G	A	.	PASS	MTD=isaac_strelka,bwa_freebayes,bwa_platypus,cortex,bwa_gatk;KM=13.19;KFP=0;KFF=0	GT	0|1
chr11	1051500	rs10746	T	C	.	PASS	MTD=cgi,bwa_freebayes,bwa_platypus,bwa_gatk,cortex,isaac_strelka;KM=10.44;KFP=0;KFF=0	GT	0|1
chr11	1052371	rs10747	C	T	.	PASS	MTD=cgi,bwa_freebayes,bwa_platypus,isaac_strelka,bwa_gatk;KM=10.50;KFP=0;KFF=0	GT	0|1
chr11	1055330	rs10748	C	T	.	PASS	MTD=cgi,bwa_freebayes,bwa_platypus,bwa_gatk,cortex,isaac_strelka;KM=10.33;KFP=0;KFF=0	GT	1|0
chr11	1057596	rs10749	G	C	.	PASS	MTD=cgi,bwa_freebayes,bwa_platypus,isaac_strelka,bwa_gatk;KM=9.26;KFP=0;KFF=0	GT	1|0
chr11	1060165	rs10750	C	A	.	PASS	MTD=cgi,bwa_freebayes,bwa_platypus,isaac_strelka,bwa_gatk;KM=11.11;KFP=0;KFF=0	GT	0|1
chr11	1060419	rs10751	G	C	.	PASS	MTD=cgi,bwa_freebayes,bwa_platypus,bwa_gatk,cortex,isaac_strelka;KM=15.00;KFP=0;KFF=0	GT	0|1
chr11	1060934	rs10752	C	A	.	PASS	MTD=cgi,bwa_freebayes,bwa_platypus,bwa_gatk,cortex,isaac_strelka;KM=12.53;KFP=0;KFF=0	GT	1|0
chr11	1061381	rs10753	C	T	.	PASS	MTD=cgi,bwa_freebayes,bwa_platypus,isaac_strelka,bwa_gatk;KM=12.59;KFP=0;KFF=0	GT	1|0
chr11	1061385	rs10754	T	C	.	PASS	MTD=cgi,bwa_freebayes,bwa_platypus,isaac_strelka,bwa_gatk;KM=13.35;KFP=0;KFF=0	GT	1|0
chr11	1061496	rs10755	A	C	.	PASS	MTD=cgi,bwa_freebayes,bwa_platypus,bwa_gatk,cortex,isaac_strelka;KM=14.78;KFP=0;KFF=0	GT	1|0
chr11	1061718	rs10756	G	T	.	PASS	MTD=cgi,bwa_freebayes,bwa_platypus,bwa_gatk,cortex,isaac_strelka;KM=10.82;KFP=0;KFF=0	GT	1|0
chr11	1061781	rs10757	C	T	.	PASS	MTD=cgi,bwa_freebayes,bwa_platypus,bwa_gatk,cortex,isaac_strelka;KM=17.53;KFP=0;KFF=0	GT	1|0
chr11	1062193	rs10758	G	A	.	PASS	MTD=isaac_strelka,bwa_freebayes,bwa_platypus,bwa_gatk;KM=10.41;KFP=0;KFF=0	GT	1|0
chr11	1062197	rs10759	G	A	.	PASS	MTD=isaac_strelka,bwa_freebayes,bwa_platypus,bwa_gatk;KM=10.12;KFP=0;KFF=0	GT	1|0
chr11	1062509	rs10760	A	C	.	PASS	MTD=cgi,bwa_freebayes,bwa_platypus,bwa_gatk,cortex,isaac_strelka;KM=9.89;KFP=0;KFF=0	GT	1|0
chr11	1062867	rs10761	C	T	.	PASS	MTD=cgi,bwa_freebayes,bwa_platypus,bwa_gatk,cortex,isaac_strelka;KM=10.44;KFP=0;KFF=0	GT	1|0
chr11	1062974	rs10762	G	A	.	PASS	MTD=isaac_strelka,bwa_freebayes,bwa_platypus,bwa_gatk;KM=12.00;KFP=0;KFF=0	GT	1|0
chr11	1062990	rs10763	A	G	.	PASS	MTD=bwa_freebayes,bwa_platypus,bwa_gatk;KM=11.44;KFP=0;KFF=0	GT	1|0
chr11	1062998	rs10764	A	G	.	PASS	MTD=cgi,bwa_freebayes,bwa_platypus,isaac_strelka,bwa_gatk;KM=11.22;KFP=0;KFF=0	GT	1|0
chr11	1063027	rs10765	C	T	.	PASS	MTD=isaac_strelka,bwa_freebayes,bwa_platypus,bwa_gatk;KM=10.11;KFP=0;KFF=0	GT	1|0
chr11	1063149	rs10766	T	C	.	PASS	MTD=cgi,bwa_freebayes,bwa_platypus,bwa_gatk,cortex,isaac_strelka;KM=11.22;KFP=0;KFF=0	GT	1|0
chr11	1063767	rs10767	T	C	.	PASS	MTD=cgi,bwa_freebayes,bwa_platypus,bwa_gatk,cortex,isaac_strelka;KM=11.56;KFP=0;KFF=0	GT	1|0
chr11	1063961	rs10768	G	A	.	PASS	MTD=cgi,bwa_freebayes,bwa_platypus,isaac_strelka,bwa_gatk;KM=12.11;KFP=0;KFF=0	GT	1|0
chr11	1064167	rs10769	C	T	.	PASS	MTD=cgi,bwa_freebayes,bwa_platypus,bwa_gatk,cortex,isaac_strelka;KM=10.76;KFP=0;KFF=0	GT	1|0
chr11	1064611	rs10770	T	A	.	PASS	MTD=cgi,bwa_freebayes,bwa_platypus,bwa_gatk,cortex,isaac_strelka;KM=10.44;KFP=0;KFF=0	GT	1|0
chr11	1064691	rs10771	C	T	.	PASS	MTD=cgi,bwa_freebayes,bwa_platypus,bwa_gatk,cortex,isaac_strelka;KM=13.29;KFP=0;KFF=0	GT	1|0
chr11	1065730	rs10772	T	A	.	PASS	MTD=cgi,bwa_freebayes,bwa_platypus,isaac_strelka,bwa_gatk;KM=11.53;KFP=0;KFF=0	GT	1|0
chr11	1065791	rs10773	C	T	.	PASS	MTD=cgi,bwa_freebayes,bwa_platypus,isaac_strelka,bwa_gatk;KM=12.67;KFP=0;KFF=0	GT	1|0
chr11	1066044	rs10774	C	G	.	PASS	MTD=cgi,bwa_freebayes,bwa_platypus,bwa_gatk,cortex,isaac_strelka;KM=13.00;KFP=0;KFF=0	GT	1|0
chr11	1066621	rs10775	C	A	.	PASS	MTD=isaac_strelka,bwa_freebayes,bwa_platypus,bwa_gatk;KM=13.67;KFP=0;KFF=0	GT	1|0
chr11	1067011	rs10777	G	A	.	PASS	MTD=cgi,bwa_freebayes,bwa_platypus,isaac_strelka,bwa_gatk;KM=13.94;KFP=0;KFF=0	GT	1|0
chr11	1067616	rs10778	C	G	.	PASS	MTD=cgi,bwa_freebayes,bwa_platypus,isaac_strelka,bwa_gatk;KM=11.89;KFP=0;KFF=0	GT	1|0
chr11	1067618	rs10779	C	T	.	PASS	MTD=cgi,bwa_freebayes,bwa_platypus,isaac_strelka,bwa_gatk;KM=11.78;KFP=0;KFF=0	GT	1|0
chr11	1067666	rs10780	C	T	.	PASS	MTD=cgi,bwa_freebayes,bwa_platypus,isaac_strelka,bwa_gatk;KM=9.78;KFP=0;KFF=0	GT	1|0
chr11	1068233	rs10781	T	G	.	PASS	MTD=cgi,bwa_freebayes,bwa_platypus,bwa_gatk,cortex,isaac_strelka;KM=13.30;KFP=0;KFF=0	GT	0|1
chr11	1068702	rs10782	T	C	.	PASS	MTD=cgi,bwa_freebayes,bwa_platypus,isaac_strelka,bwa_gatk;KM=12.33;KFP=0;KFF=0	GT	1|0
chr11	1068900	rs10783	T	C	.	PASS	MTD=cgi,bwa_freebayes,bwa_platypus,bwa_gatk,cortex,isaac_strelka;KM=11.71;KFP=0;KFF=0	GT	1|0
chr11	1069195	rs10785	C	T	.	PASS	MTD=cgi,bwa_freebayes,bwa_platypus,bwa_gatk,cortex,isaac_strelka;KM=9.22;KFP=0;KFF=0	GT	1|0
chr11	1115763	rs10792	G	C	.	PASS	MTD=isaac_strelka,bwa_gatk;KM=10.33;KFP=0;KFF=0	GT	0|1
chr11	1116976	rs10793	G	A	.	PASS	MTD=cgi,bwa_freebayes,bwa_platypus,isaac_strelka,bwa_gatk;KM=11.30;KFP=0;KFF=0	GT	0|1
chr11	1117274	rs10794	C	T	.	PASS	MTD=cgi,bwa_freebayes,bwa_platypus,isaac_strelka,bwa_gatk;KM=10.67;KFP=0;KFF=0	GT	0|1
chr11	1117439	rs10795	A	C	.	PASS	MTD=cgi,bwa_freebayes,bwa_platypus,bwa_gatk,cortex,isaac_strelka;KM=10.67;KFP=0;KFF=0	GT	1|0
chr11	1117781	rs10796	C	T	.	PASS	MTD=cgi,bwa_freebayes,bwa_platypus,isaac_strelka,bwa_gatk;KM=11.52;KFP=0;KFF=0	GT	1|0
chr11	1117846	rs10797	G	A	.	PASS	MTD=cgi,bwa_freebayes,bwa_platypus,isaac_strelka,bwa_gatk;KM=7.67;KFP=0;KFF=0	GT	1|0
chr11	1117918	rs10798	C	T	.	PASS	MTD=cgi,bwa_freebayes,bwa_platypus,isaac_strelka,bwa_gatk;KM=7.00;KFP=0;KFF=0	GT	1|0
chr11	1118113	rs10799	C	T	.	PASS	MTD=isaac_strelka,bwa_freebayes,bwa_platypus,cortex,bwa_gatk;KM=10.80;KFP=0;KFF=0	GT	0|1
chr11	1119779	rs10800	G	A	.	PASS	MTD=cgi,bwa_freebayes,bwa_platypus,bwa_gatk,cortex,isaac_strelka;KM=9.70;KFP=0;KFF=0	GT	0|1
chr11	1120395	rs10801	C	A	.	PASS	MTD=cgi,bwa_freebayes,bwa_platypus,isaac_strelka,bwa_gatk;KM=12.65;KFP=0;KFF=0	GT	1|0
chr11	1120711	rs10802	G	A	.	PASS	MTD=cgi,bwa_freebayes,bwa_platypus,bwa_gatk,cortex,isaac_strelka;KM=10.00;KFP=0;KFF=0	GT	1|0
chr11	1120870	rs10803	T	G	.	PASS	MTD=cgi,bwa_freebayes,bwa_platypus,bwa_gatk,cortex,isaac_strelka;KM=11.00;KFP=0;KFF=0	GT	0|1
chr11	1120929	rs10804	T	C	.	PASS	MTD=cgi,bwa_freebayes,bwa_platypus,bwa_gatk,cortex,isaac_strelka;KM=7.67;KFP=0;KFF=0	GT	0|1
chr11	1121039	rs10805	A	G	.	PASS	MTD=cgi,bwa_freebayes,bwa_platypus,bwa_gatk,cortex,isaac_strelka;KM=9.67;KFP=0;KFF=0	GT	0|1
chr11	1121180	rs10806	T	C	.	PASS	MTD=cgi,bwa_freebayes,bwa_platypus,isaac_strelka,bwa_gatk;KM=8.33;KFP=0;KFF=0	GT	0|1
chr11	1121209	rs10807	C	T	.	PASS	MTD=cgi,bwa_freebayes,bwa_platypus,isaac_strelka,bwa_gatk;KM=5.78;KFP=0;KFF=0	GT	1|0
chr11	1121247	rs10808	A	T	.	PASS	MTD=cgi,bwa_freebayes,bwa_platypus,bwa_gatk,cortex,isaac_strelka;KM=9.12;KFP=0;KFF=0	GT	0|1
chr11	1121827	rs10809	C	T	.	PASS	MTD=cgi,bwa_freebayes,bwa_platypus,isaac_strelka,bwa_gatk;KM=9.33;KFP=0;KFF=0	GT	0|1
chr11	1122003	rs10810	T	C	.	PASS	MTD=cgi,bwa_freebayes,bwa_platypus,bwa_gatk,cortex,isaac_strelka;KM=10.83;KFP=0;KFF=0	GT	0|1
chr11	1122126	rs10811	T	C	.	PASS	MTD=cgi,bwa_freebayes,bwa_platypus,bwa_gatk,cortex,isaac_strelka;KM=9.67;KFP=0;KFF=0	GT	0|1
chr11	1122246	rs10812	T	C	.	PASS	MTD=cgi,bwa_freebayes,bwa_platypus,bwa_gatk,cortex,isaac_strelka;KM=9.43;KFP=0;KFF=0	GT	0|1
chr11	1122284	rs10813	C	A	.	PASS	MTD=cgi,bwa_freebayes,bwa_platypus,bwa_gatk,cortex,isaac_strelka;KM=12.35;KFP=0;KFF=0	GT	1|0
chr11	1122962	rs10814	A	G	.	PASS	MTD=cgi,bwa_freebayes,bwa_platypus,isaac_strelka,bwa_gatk;KM=9.70;KFP=0;KFF=0	GT	0|1
chr11	1123536	rs10815	G	A	.	PASS	MTD=cgi,bwa_freebayes,bwa_platypus,bwa_gatk,cortex,isaac_strelka;KM=10.00;KFP=0;KFF=0	GT	0|1
chr11	1123703	rs10816	T	C	.	PASS	MTD=cgi,bwa_freebayes,bwa_platypus,bwa_gatk,cortex,isaac_strelka;KM=11.00;KFP=0;KFF=0	GT	0|1
chr11	1123799	rs10817	C	T	.	PASS	MTD=cgi,bwa_freebayes,bwa_platypus,bwa_gatk,cortex,isaac_strelka;KM=10.81;KFP=0;KFF=0	GT	0|1
chr11	1123978	rs10818	G	T	.	PASS	MTD=isaac_strelka,bwa_freebayes,bwa_platypus,cortex,bwa_gatk;KM=10.09;KFP=0;KFF=0	GT	1|0
chr11	1126289	rs10827	G	C	.	PASS	MTD=cgi,bwa_freebayes,bwa_platypus,isaac_strelka,bwa_gatk;KM=11.87;KFP=0;KFF=0	GT	0|1
chr11	1127243	rs10828	C	G	.	PASS	MTD=cgi,bwa_freebayes,bwa_platypus,bwa_gatk,cortex,isaac_strelka;KM=9.26;KFP=0;KFF=0	GT	0|1
chr11	1127707	rs10829	G	T	.	PASS	MTD=cgi,bwa_freebayes,bwa_platypus,isaac_strelka,bwa_gatk;KM=8.12;KFP=0;KFF=0	GT	0|1
chr11	1127849	rs10830	A	G	.	PASS	MTD=cgi,bwa_freebayes,bwa_platypus,bwa_gatk,cortex,isaac_strelka;KM=11.00;KFP=0;KFF=0	GT	1|0
chr11	1128062	rs10831	A	G	.	PASS	MTD=cgi,bwa_freebayes,bwa_platypus,bwa_gatk,cortex,isaac_strelka;KM=9.61;KFP=0;KFF=0	GT	0|1
chr11	1128339	rs10832	C	T	.	PASS	MTD=cgi,bwa_freebayes,bwa_platypus,isaac_strelka,bwa_gatk;KM=11.39;KFP=0;KFF=0	GT	0|1
chr11	1128369	rs10833	G	A	.	PASS	MTD=cgi,bwa_freebayes,bwa_platypus,isaac_strelka,bwa_gatk;KM=12.31;KFP=0;KFF=0	GT	0|1
chr11	1128505	rs10834	T	C	.	PASS	MTD=cgi,bwa_freebayes,bwa_platypus,bwa_gatk,cortex,isaac_strelka;KM=10.26;KFP=0;KFF=0	GT	1|0
chr11	1129192	rs10835	C	T	.	PASS	MTD=cgi,bwa_freebayes,bwa_platypus,bwa_gatk,cortex,isaac_strelka;KM=11.80;KFP=0;KFF=0	GT	0|1
chr11	1129535	rs10836	C	G	.	PASS	MTD=isaac_strelka,bwa_freebayes,bwa_platypus,bwa_gatk;KM=8.00;KFP=0;KFF=0	GT	0|1
chr11	1129538	rs10837	T	C	.	PASS	MTD=isaac_strelka,bwa_freebayes,bwa_platypus,bwa_gatk;KM=9.67;KFP=0;KFF=0	GT	1|0
chr11	1129848	rs10838	G	A	.	PASS	MTD=cgi,bwa_freebayes,bwa_platypus,isaac_strelka,bwa_gatk;KM=11.50;KFP=0;KFF=0	GT	0|1
chr11	1129980	rs10839	C	T	.	PASS	MTD=cgi,bwa_freebayes,bwa_platypus,bwa_gatk,cortex,isaac_strelka;KM=9.50;KFP=0;KFF=0	GT	0|1
chr11	1130667	rs10840	C	T	.	PASS	MTD=cgi,bwa_freebayes,bwa_platypus,bwa_gatk,cortex,isaac_strelka;KM=7.94;KFP=0;KFF=0	GT	0|1
chr11	1131119	rs10841	G	A	.	PASS	MTD=cgi,bwa_freebayes,bwa_platypus,bwa_gatk,cortex,isaac_strelka;KM=10.33;KFP=0;KFF=0	GT	1|0
chr11	1131163	rs10842	C	T	.	PASS	MTD=cgi,bwa_freebayes,bwa_platypus,bwa_gatk,cortex,isaac_strelka;KM=9.33;KFP=0;KFF=0	GT	1|0
chr11	1131225	rs10843	G	A	.	PASS	MTD=cgi,bwa_freebayes,bwa_platypus,isaac_strelka,bwa_gatk;KM=8.20;KFP=0;KFF=0	GT	0|1
chr11	1131619	rs10844	T	C	.	PASS	MTD=isaac_strelka,bwa_freebayes,bwa_platypus,cortex,bwa_gatk;KM=8.00;KFP=0;KFF=0	GT	0|1
chr11	1131693	rs10845	C	T	.	PASS	MTD=cgi,bwa_freebayes,bwa_platypus,isaac_strelka,bwa_gatk;KM=9.50;KFP=0;KFF=0	GT	0|1
chr11	1131710	rs10846	G	A	.	PASS	MTD=cgi,bwa_freebayes,bwa_platypus,bwa_gatk,cortex,isaac_strelka;KM=11.50;KFP=0;KFF=0	GT	0|1
chr11	1132789	rs10847	T	A	.	PASS	MTD=isaac_strelka,bwa_freebayes,bwa_platypus,cortex,bwa_gatk;KM=13.35;KFP=0;KFF=0	GT	0|1
chr11	1133010	rs10848	C	T	.	PASS	MTD=cgi,bwa_freebayes,bwa_platypus,bwa_gatk,cortex,isaac_strelka;KM=11.70;KFP=0;KFF=0	GT	1|0
chr11	1133071	rs10849	G	T	.	PASS	MTD=cgi,bwa_freebayes,bwa_platypus,isaac_strelka,bwa_gatk;KM=13.70;KFP=0;KFF=0	GT	0|1
chr11	1133252	rs10850	G	A	.	PASS	MTD=cgi,bwa_freebayes,bwa_platypus,isaac_strelka,bwa_gatk;KM=11.87;KFP=0;KFF=0	GT	0|1
chr11	1133595	rs10851	A	C	.	PASS	MTD=isaac_strelka,bwa_freebayes,bwa_platypus,bwa_gatk;KM=11.44;KFP=0;KFF=0	GT	0|1
chr11	1133783	rs10852	C	G	.	PASS	MTD=cgi,bwa_freebayes,bwa_platypus,isaac_strelka,bwa_gatk;KM=10.50;KFP=0;KFF=0	GT	1|0
chr11	1133976	rs10853	C	G	.	PASS	MTD=cgi,bwa_freebayes,bwa_platypus,isaac_strelka,bwa_gatk;KM=7.67;KFP=0;KFF=0	GT	0|1
chr11	1134260	rs10854	C	G	.	PASS	MTD=cgi,bwa_freebayes,bwa_platypus,isaac_strelka,bwa_gatk;KM=12.39;KFP=0;KFF=0	GT	0|1
chr11	1134302	rs10855	T	A	.	PASS	MTD=cgi,bwa_freebayes,bwa_platypus,bwa_gatk,cortex,isaac_strelka;KM=15.43;KFP=0;KFF=0	GT	0|1
chr11	1134313	rs10856	T	C	.	PASS	MTD=cgi,bwa_freebayes,bwa_platypus,bwa_gatk,cortex,isaac_strelka;KM=15.39;KFP=0;KFF=0	GT	0|1
chr11	1134507	rs10857	A	C	.	PASS	MTD=cgi,bwa_freebayes,bwa_platypus,isaac_strelka,bwa_gatk;KM=13.52;KFP=0;KFF=0	GT	0|1
chr11	1135365	rs10858	A	C	.	PASS	MTD=cgi,bwa_freebayes,bwa_platypus,isaac_strelka,bwa_gatk;KM=13.67;KFP=0;KFF=0	GT	1|0
chr11	1135434	rs10859	A	T	.	PASS	MTD=cgi,bwa_freebayes,bwa_platypus,bwa_gatk,cortex,isaac_strelka;KM=13.61;KFP=0;KFF=0	GT	0|1
chr11	1135591	rs10860	T	C	.	PASS	MTD=cgi,bwa_freebayes,bwa_platypus,bwa_gatk,cortex,isaac_strelka;KM=14.00;KFP=0;KFF=0	GT	0|1
chr11	1135813	rs10861	G	A	.	PASS	MTD=isaac_strelka,bwa_freebayes,bwa_platypus,bwa_gatk;KM=17.04;KFP=0;KFF=0	GT	0|1
chr11	1136398	rs10862	G	C	.	PASS	MTD=cgi,bwa_freebayes,bwa_platypus,isaac_strelka,bwa_gatk;KM=10.00;KFP=0;KFF=0	GT	0|1
chr11	1136406	rs10863	C	T	.	PASS	MTD=cgi,bwa_freebayes,bwa_platypus,isaac_strelka,bwa_gatk;KM=9.67;KFP=0;KFF=0	GT	1|0
chr11	1137701	rs10864	G	T	.	PASS	MTD=cgi,bwa_freebayes,bwa_platypus,bwa_gatk,cortex,isaac_strelka;KM=11.67;KFP=0;KFF=0	GT	1|0
chr11	1138079	rs10865	A	G	.	PASS	MTD=cgi,bwa_freebayes,bwa_platypus,isaac_strelka,bwa_gatk;KM=9.35;KFP=0;KFF=0	GT	1|0
chr11	1138090	rs10866	C	T	.	PASS	MTD=cgi,bwa_freebayes,bwa_platypus,isaac_strelka,bwa_gatk;KM=9.00;KFP=0;KFF=0	GT	0|1
chr11	1139874	rs10867	A	G	.	PASS	MTD=cgi,bwa_freebayes,bwa_platypus,isaac_strelka,bwa_gatk;KM=9.00;KFP=0;KFF=0	GT	1|0
chr11	1139887	rs10868	G	A	.	PASS	MTD=cgi,bwa_freebayes,bwa_platypus,isaac_strelka,bwa_gatk;KM=9.33;KFP=0;KFF=0	GT	0|1
chr11	1141311	rs10869	A	C	.	PASS	MTD=cgi,bwa_freebayes,bwa_platypus,bwa_gatk,cortex,isaac_strelka;KM=9.26;KFP=0;KFF=0	GT	1|0
chr11	1141820	rs10870	C	T	.	PASS	MTD=cgi,bwa_freebayes,bwa_platypus,bwa_gatk,cortex,isaac_strelka;KM=11.67;KFP=0;KFF=0	GT	0|1
chr11	1142259	rs10871	G	A	.	PASS	MTD=cgi,bwa_freebayes,bwa_platypus,bwa_gatk,cortex,isaac_strelka;KM=13.33;KFP=0;KFF=0	GT	0|1
chr11	1143020	rs10872	G	A	.	PASS	MTD=cgi,bwa_freebayes,bwa_platypus,isaac_strelka,bwa_gatk;KM=13.44;KFP=0;KFF=0	GT	0|1
chr11	1143178	rs10873	T	C	.	PASS	MTD=cgi,bwa_freebayes,bwa_platypus,bwa_gatk,cortex,isaac_strelka;KM=11.00;KFP=0;KFF=0	GT	0|1
chr11	1144029	rs10874	A	G	.	PASS	MTD=cgi,bwa_freebayes,bwa_platypus,bwa_gatk,cortex,isaac_strelka;KM=16.33;KFP=0;KFF=0	GT	0|1
chr11	1144192	rs10875	C	T	.	PASS	MTD=cgi,bwa_freebayes,bwa_platypus,bwa_gatk,cortex,isaac_strelka;KM=13.67;KFP=0;KFF=0	GT	0|1
chr11	1144365	rs10876	A	G	.	PASS	MTD=cgi,bwa_freebayes,bwa_platypus,isaac_strelka,bwa_gatk;KM=14.09;KFP=0;KFF=0	GT	1|0
chr11	1144540	rs10877	C	T	.	PASS	MTD=cgi,bwa_freebayes,bwa_platypus,isaac_strelka,bwa_gatk;KM=10.33;KFP=0;KFF=0	GT	1|0
chr11	1144716	rs10878	C	T	.	PASS	MTD=cgi,bwa_freebayes,bwa_platypus,isaac_strelka,bwa_gatk;KM=10.33;KFP=0;KFF=0	GT	0|1
chr11	1144919	rs10879	G	A	.	PASS	MTD=cgi,bwa_freebayes,bwa_platypus,isaac_strelka,bwa_gatk;KM=10.67;KFP=0;KFF=0	GT	0|1
chr11	1145131	rs10880	T	A	.	PASS	MTD=cgi,bwa_freebayes,bwa_platypus,bwa_gatk,cortex,isaac_strelka;KM=13.88;KFP=0;KFF=0	GT	0|1
chr11	1145820	rs10881	G	A	.	PASS	MTD=cgi,bwa_freebayes,bwa_platypus,isaac_strelka,bwa_gatk;KM=8.52;KFP=0;KFF=0	GT	1|0
chr11	1145967	rs10882	T	C	.	PASS	MTD=cgi,bwa_freebayes,bwa_platypus,isaac_strelka,bwa_gatk;KM=10.00;KFP=0;KFF=0	GT	0|1
chr11	1146711	rs10883	C	T	.	PASS	MTD=cgi,bwa_freebayes,bwa_platypus,bwa_gatk,cortex,isaac_strelka;KM=9.70;KFP=0;KFF=0	GT	1|0
chr11	1146758	rs10884	C	T	.	PASS	MTD=cgi,bwa_freebayes,bwa_platypus,bwa_gatk,cortex,isaac_strelka;KM=10.61;KFP=0;KFF=0	GT	0|1
chr11	1147964	rs10885	A	C	.	PASS	MTD=isaac_strelka,bwa_freebayes,bwa_platypus,bwa_gatk;KM=9.92;KFP=0;KFF=0	GT	0|1
chr11	1148026	rs10886	G	A	.	PASS	MTD=bwa_platypus,bwa_gatk;KM=11.17;KFP=0;KFF=0	GT	0|1
chr11	1148279	rs10887	T	C	.	PASS	MTD=isaac_strelka,bwa_platypus,bwa_gatk;KM=9.17;KFP=0;KFF=0	GT	0|1
chr11	1148885	rs10888	G	A	.	PASS	MTD=cgi,bwa_freebayes,bwa_platypus,bwa_gatk,cortex,isaac_strelka;KM=6.33;KFP=0;KFF=0	GT	1|0
chr11	1148953	rs10889	G	A	.	PASS	MTD=cgi,bwa_freebayes,bwa_platypus,isaac_strelka,bwa_gatk;KM=8.67;KFP=0;KFF=0	GT	1|0
chr11	1149156	rs10890	A	G	.	PASS	MTD=cgi,bwa_freebayes,bwa_platypus,bwa_gatk,cortex,isaac_strelka;KM=10.57;KFP=0;KFF=0	GT	0|1
chr11	1149193	rs10891	C	T	.	PASS	MTD=cgi,bwa_freebayes,bwa_platypus,bwa_gatk,cortex,isaac_strelka;KM=13.69;KFP=0;KFF=0	GT	0|1
chr11	1149440	rs10892	A	T	.	PASS	MTD=cgi,bwa_freebayes,bwa_platypus,bwa_gatk,cortex,isaac_strelka;KM=10.04;KFP=0;KFF=0	GT	1|0
chr11	1150342	rs10894	A	G	.	PASS	MTD=cgi,bwa_freebayes,bwa_platypus,bwa_gatk,cortex,isaac_strelka;KM=9.33;KFP=0;KFF=0	GT	1|0
chr11	1150979	rs10895	G	C	.	PASS	MTD=cgi,bwa_freebayes,bwa_platypus,bwa_gatk,cortex,isaac_strelka;KM=6.09;KFP=0;KFF=0	GT	1|0
chr11	1151357	rs10896	C	G	.	PASS	MTD=cgi,bwa_freebayes,bwa_platypus,bwa_gatk,cortex,isaac_strelka;KM=8.70;KFP=0;KFF=0	GT	0|1
chr11	1151933	rs10897	C	T	.	PASS	MTD=cgi,bwa_freebayes,bwa_platypus,bwa_gatk,cortex,isaac_strelka;KM=9.30;KFP=0;KFF=0	GT	0|1
chr11	1152767	rs10898	A	G	.	PASS	MTD=cgi,bwa_freebayes,bwa_platypus,bwa_gatk,cortex,isaac_strelka;KM=11.00;KFP=0;KFF=0	GT	0|1
chr11	1153398	rs10899	C	T	.	PASS	MTD=isaac_strelka,bwa_freebayes,bwa_platypus,cortex,bwa_gatk;KM=11.48;KFP=0;KFF=0	GT	1|0
chr11	1153663	rs10900	C	T	.	PASS	MTD=cgi,bwa_freebayes,bwa_platypus,bwa_gatk,cortex,isaac_strelka;KM=10.87;KFP=0;KFF=0	GT	1|0
chr11	1153801	rs10901	C	T	.	PASS	MTD=cgi,bwa_freebayes,bwa_platypus,isaac_strelka,bwa_gatk;KM=10.50;KFP=0;KFF=0	GT	0|1
chr11	1157779	rs10904	C	T	.	PASS	MTD=cgi,bwa_freebayes,bwa_platypus,bwa_gatk,cortex,isaac_strelka;KM=6.50;KFP=0;KFF=0	GT	0|1
chr11	1158068	rs10905	C	T	.	PASS	MTD=cgi,bwa_freebayes,bwa_platypus,isaac_strelka,bwa_gatk;KM=6.06;KFP=0;KFF=0	GT	0|1
chr11	1158666	rs10906	G	T	.	PASS	MTD=cgi,bwa_freebayes,bwa_platypus,isaac_strelka,bwa_gatk;KM=11.10;KFP=0;KFF=0	GT	0|1
chr11	1159024	rs10907	C	A	.	PASS	MTD=cgi,bwa_freebayes,bwa_platypus,bwa_gatk,cortex,isaac_strelka;KM=9.50;KFP=0;KFF=0	GT	0|1
chr11	1159050	rs10908	C	T	.	PASS	MTD=cgi,bwa_freebayes,bwa_platypus,bwa_gatk,cortex,isaac_strelka;KM=10.00;KFP=0;KFF=0	GT	0|1
chr11	1159101	rs10909	G	A	.	PASS	MTD=cgi,bwa_freebayes,bwa_platypus,bwa_gatk,cortex,isaac_strelka;KM=10.10;KFP=0;KFF=0	GT	0|1
chr11	1159402	rs10910	A	T	.	PASS	MTD=isaac_strelka,bwa_freebayes,bwa_platypus,bwa_gatk;KM=4.94;KFP=0;KFF=0	GT	0|1
chr11	1161211	rs10912	A	G	.	PASS	MTD=cgi,bwa_freebayes,bwa_platypus,bwa_gatk,cortex,isaac_strelka;KM=8.56;KFP=0;KFF=0	GT	0|1
chr11	1161529	rs10913	G	T	.	PASS	MTD=cgi,bwa_freebayes,bwa_platypus,bwa_gatk,cortex,isaac_strelka;KM=7.48;KFP=0;KFF=0	GT	1|0
chr11	1161648	rs10914	G	A	.	PASS	MTD=cgi,bwa_freebayes,bwa_platypus,isaac_strelka,bwa_gatk;KM=10.00;KFP=0;KFF=0	GT	1|0
chr11	1161672	rs10915	A	G	.	PASS	MTD=cgi,bwa_freebayes,bwa_platypus,isaac_strelka,bwa_gatk;KM=8.67;KFP=0;KFF=0	GT	0|1
chr11	1161802	rs10916	C	T	.	PASS	MTD=isaac_strelka,bwa_freebayes,bwa_platypus,cortex,bwa_gatk;KM=11.94;KFP=0;KFF=0	GT	0|1
chr11	1163029	rs10917	C	G	.	PASS	MTD=cgi,bwa_freebayes,bwa_platypus,bwa_gatk,cortex,isaac_strelka;KM=10.30;KFP=0;KFF=0	GT	1|0
chr11	1163092	rs10918	G	A	.	PASS	MTD=cgi,bwa_freebayes,bwa_platypus,bwa_gatk,cortex,isaac_strelka;KM=9.74;KFP=0;KFF=0	GT	1|0
chr11	1163133	rs10919	C	A	.	PASS	MTD=cgi,bwa_freebayes,bwa_platypus,bwa_gatk,cortex,isaac_strelka;KM=12.17;KFP=0;KFF=0	GT	1|0
chr11	1163212	rs10920	C	T	.	PASS	MTD=cgi,bwa_freebayes,bwa_platypus,bwa_gatk,cortex,isaac_strelka;KM=9.39;KFP=0;KFF=0	GT	1|0
chr11	1163621	rs10921	C	T	.	PASS	MTD=cgi,bwa_freebayes,bwa_platypus,bwa_gatk,cortex,isaac_strelka;KM=10.44;KFP=0;KFF=0	GT	0|1
chr11	1197252	rs10946	G	A	.	PASS	MTD=cgi,bwa_freebayes,bwa_platypus,bwa_gatk,cortex,isaac_strelka;KM=10.67;KFP=0;KFF=0	GT	1|0
chr11	1197405	rs10947	C	G	.	PASS	MTD=isaac_strelka,bwa_freebayes,bwa_platypus,bwa_gatk;KM=9.00;KFP=0;KFF=0	GT	0|1
chr11	1197482	rs10948	C	T	.	PASS	MTD=isaac_strelka,bwa_freebayes,bwa_platypus,cortex,bwa_gatk;KM=11.17;KFP=0;KFF=0	GT	1|0
chr11	1197925	rs10950	C	G	.	PASS	MTD=isaac_strelka,bwa_freebayes,bwa_platypus,cortex,bwa_gatk;KM=8.78;KFP=0;KFF=0	GT	1|0
chr11	1198406	rs10951	G	A	.	PASS	MTD=cgi,bwa_freebayes,bwa_platypus,isaac_strelka,bwa_gatk;KM=7.78;KFP=0;KFF=0	GT	0|1
chr11	1198571	rs10952	T	G	.	PASS	MTD=cgi,bwa_freebayes,bwa_platypus,bwa_gatk,cortex,isaac_strelka;KM=11.57;KFP=0;KFF=0	GT	1|0
chr11	1198945	rs10953	C	T	.	PASS	MTD=cgi,bwa_freebayes,bwa_platypus,bwa_gatk,cortex,isaac_strelka;KM=11.33;KFP=0;KFF=0	GT	1|0
chr11	1199236	rs10954	G	T	.	PASS	MTD=cgi,bwa_freebayes,bwa_platypus,bwa_gatk,cortex,isaac_strelka;KM=11.33;KFP=0;KFF=0	GT	1|0
chr11	1199771	rs10955	G	A	.	PASS	MTD=isaac_strelka,bwa_freebayes,bwa_platypus,bwa_gatk;KM=5.88;KFP=0;KFF=0	GT	0|1
chr11	1199812	rs10956	C	T	.	PASS	MTD=cgi,bwa_freebayes,bwa_platypus,isaac_strelka,bwa_gatk;KM=10.30;KFP=0;KFF=0	GT	0|1
chr11	1200038	rs10957	T	C	.	PASS	MTD=cgi,bwa_freebayes,bwa_platypus,bwa_gatk,cortex,isaac_strelka;KM=10.00;KFP=0;KFF=0	GT	1|0
chr11	1200366	rs10958	T	C	.	PASS	MTD=cgi,bwa_freebayes,bwa_platypus,bwa_gatk,cortex,isaac_strelka;KM=8.65;KFP=0;KFF=0	GT	0|1
chr11	1200759	rs10959	C	T	.	PASS	MTD=cgi,bwa_freebayes,bwa_platypus,bwa_gatk,cortex,isaac_strelka;KM=10.00;KFP=0;KFF=0	GT	1|0
chr11	1201051	rs10960	A	C	.	PASS	MTD=cgi,bwa_freebayes,bwa_platypus,bwa_gatk,cortex,isaac_strelka;KM=11.00;KFP=0;KFF=0	GT	1|0
chr11	1201105	rs10962	G	A	.	PASS	MTD=cgi,bwa_freebayes,bwa_platypus,bwa_gatk,cortex,isaac_strelka;KM=15.26;KFP=0;KFF=0	GT	0|1
chr11	1202030	rs10964	A	G	.	PASS	MTD=isaac_strelka,bwa_platypus,bwa_gatk;KM=11.46;KFP=0;KFF=0	GT	0|1
chr11	1202212	rs10965	A	G	.	PASS	MTD=cgi,bwa_freebayes,bwa_platypus,isaac_strelka,bwa_gatk;KM=8.23;KFP=0;KFF=0	GT	0|1
chr11	1202258	rs10966	A	G	.	PASS	MTD=cgi,bwa_freebayes,bwa_platypus,isaac_strelka,bwa_gatk;KM=8.70;KFP=0;KFF=0	GT	0|1
chr11	1202343	rs10967	C	T	.	PASS	MTD=cgi,bwa_freebayes,bwa_platypus,bwa_gatk,cortex,isaac_strelka;KM=9.30;KFP=0;KFF=0	GT	0|1
chr11	1202680	rs10968	C	T	.	PASS	MTD=cgi,bwa_freebayes,bwa_platypus,bwa_gatk,cortex,isaac_strelka;KM=9.40;KFP=0;KFF=0	GT	0|1
chr11	1202859	rs10969	G	A	.	PASS	MTD=cgi,bwa_freebayes,bwa_platypus,bwa_gatk,cortex,isaac_strelka;KM=10.60;KFP=0;KFF=0	GT	0|1
chr11	1202914	rs10970	C	T	.	PASS	MTD=cgi,bwa_freebayes,bwa_platypus,bwa_gatk,cortex,isaac_strelka;KM=10.88;KFP=0;KFF=0	GT	0|1
chr11	1204002	rs10971	G	A	.	PASS	MTD=cgi,bwa_freebayes,bwa_platypus,bwa_gatk,cortex,isaac_strelka;KM=10.69;KFP=0;KFF=0	GT	0|1
chr11	1204041	rs10972	C	T	.	PASS	MTD=isaac_strelka,bwa_freebayes,bwa_platypus,cortex,bwa_gatk;KM=12.88;KFP=0;KFF=0	GT	0|1
chr11	1204373	rs10973	C	T	.	PASS	MTD=cgi,bwa_freebayes,bwa_platypus,bwa_gatk,cortex,isaac_strelka;KM=11.70;KFP=0;KFF=0	GT	0|1
chr11	1204839	rs10976	T	C	.	PASS	MTD=isaac_strelka,bwa_freebayes,bwa_platypus;KM=8.33;KFP=0;KFF=0	GT	0|1
chr11	1208731	rs10977	C	T	.	PASS	MTD=cgi,bwa_freebayes,bwa_platypus,bwa_gatk,cortex,isaac_strelka;KM=7.70;KFP=0;KFF=0	GT	0|1
chr11	1220618	rs10978	C	T	.	PASS	MTD=isaac_strelka,bwa_freebayes,bwa_platypus,bwa_gatk;KM=9.31;KFP=0;KFF=0	GT	0|1
chr11	1220997	rs10979	C	T	.	PASS	MTD=isaac_strelka,bwa_freebayes,bwa_platypus,bwa_gatk;KM=9.70;KFP=0;KFF=0	GT	0|1
chr11	1221014	rs10980	C	T	.	PASS	MTD=bwa_freebayes,bwa_platypus,bwa_gatk;KM=10.30;KFP=0;KFF=0	GT	0|1
chr11	1222148	rs10981	A	G	.	PASS	MTD=cgi,bwa_freebayes,bwa_platypus,bwa_gatk,cortex,isaac_strelka;KM=11.12;KFP=0;KFF=0	GT	0|1
chr11	1222161	rs10982	G	A	.	PASS	MTD=cgi,bwa_freebayes,bwa_platypus,bwa_gatk,cortex,isaac_strelka;KM=10.25;KFP=0;KFF=0	GT	0|1
chr11	1222989	rs10983	T	C	.	PASS	MTD=cgi,bwa_freebayes,bwa_platypus,bwa_gatk,cortex,isaac_strelka;KM=10.00;KFP=0;KFF=0	GT	0|1
chr11	1225711	rs10984	A	G	.	PASS	MTD=cgi,bwa_freebayes,bwa_platypus,bwa_gatk,cortex,isaac_strelka;KM=11.60;KFP=0;KFF=0	GT	0|1
chr11	1227501	rs10986	A	G	.	PASS	MTD=cgi,bwa_freebayes,bwa_platypus,bwa_gatk,cortex,isaac_strelka;KM=8.20;KFP=0;KFF=0	GT	0|1
chr11	1227730	rs10987	G	A	.	PASS	MTD=cgi,bwa_freebayes,bwa_platypus,bwa_gatk,cortex,isaac_strelka;KM=11.12;KFP=0;KFF=0	GT	0|1
chr11	1228142	rs10988	G	A	.	PASS	MTD=cgi,bwa_freebayes,bwa_platypus,bwa_gatk,cortex,isaac_strelka;KM=9.75;KFP=0;KFF=0	GT	0|1
chr11	1228371	rs10989	C	G	.	PASS	MTD=cgi,bwa_freebayes,bwa_platypus,bwa_gatk,cortex,isaac_strelka;KM=11.00;KFP=0;KFF=0	GT	0|1
chr11	1228953	rs10990	A	G	.	PASS	MTD=cgi,bwa_freebayes,bwa_platypus,isaac_strelka,bwa_gatk;KM=6.25;KFP=0;KFF=0	GT	0|1
chr11	1228991	rs10991	G	A	.	PASS	MTD=isaac_strelka,bwa_freebayes,bwa_platypus,cortex,bwa_gatk;KM=6.81;KFP=0;KFF=0	GT	0|1
chr11	1229012	rs10992	G	T	.	PASS	MTD=cgi,bwa_freebayes,bwa_platypus,bwa_gatk,cortex,isaac_strelka;KM=6.75;KFP=1;KFF=0	GT	0|1
chr11	1229154	rs10993	A	G	.	PASS	MTD=isaac_strelka,bwa_freebayes,bwa_platypus,cortex,bwa_gatk;KM=8.22;KFP=0;KFF=0	GT	0|1
chr11	1229449	rs10994	C	T	.	PASS	MTD=cgi,bwa_freebayes,bwa_platypus,isaac_strelka,bwa_gatk;KM=6.00;KFP=0;KFF=0	GT	0|1
chr11	1229573	rs10995	G	A	.	PASS	MTD=cgi,bwa_freebayes,bwa_platypus,bwa_gatk,cortex,isaac_strelka;KM=9.90;KFP=0;KFF=0	GT	0|1
chr11	1230817	rs10996	T	C	.	PASS	MTD=isaac_strelka,bwa_freebayes,bwa_platypus,cortex,bwa_gatk;KM=9.33;KFP=0;KFF=0	GT	0|1
chr11	1231478	rs10997	G	C	.	PASS	MTD=cgi,bwa_freebayes,bwa_platypus,bwa_gatk,cortex,isaac_strelka;KM=8.50;KFP=0;KFF=0	GT	0|1
chr11	1231906	rs10998	C	T	.	PASS	MTD=isaac_strelka,bwa_freebayes,bwa_platypus,bwa_gatk;KM=9.30;KFP=0;KFF=0	GT	0|1
chr11	1232626	rs10999	T	C	.	PASS	MTD=cgi,bwa_freebayes,cortex,isaac_strelka,bwa_gatk;KM=10.25;KFP=0;KFF=0	GT	0|1
chr11	1232712	rs11000	T	C	.	PASS	MTD=cgi,isaac_strelka;KM=12.75;KFP=0;KFF=0	GT	0|1
chr11	1233369	rs11001	T	C	.	PASS	MTD=isaac_strelka,bwa_freebayes,bwa_platypus,cortex,bwa_gatk;KM=9.75;KFP=0;KFF=0	GT	0|1
chr11	1233710	rs11002	G	A	.	PASS	MTD=isaac_strelka,bwa_freebayes,bwa_platypus,bwa_gatk;KM=8.62;KFP=0;KFF=0	GT	0|1
chr11	1234887	rs11003	G	A	.	PASS	MTD=cgi,bwa_freebayes,bwa_platypus,bwa_gatk,cortex,isaac_strelka;KM=9.30;KFP=0;KFF=0	GT	0|1
chr11	1236229	rs11004	G	A	.	PASS	MTD=cgi,bwa_freebayes,bwa_platypus,bwa_gatk,cortex,isaac_strelka;KM=10.17;KFP=0;KFF=0	GT	0|1
chr11	1236637	rs11005	T	C	.	PASS	MTD=cgi,bwa_freebayes,bwa_platypus,bwa_gatk,cortex,isaac_strelka;KM=10.11;KFP=0;KFF=0	GT	0|1
chr11	1236831	rs11006	C	T	.	PASS	MTD=cgi,bwa_freebayes,bwa_platypus,bwa_gatk,cortex,isaac_strelka;KM=8.56;KFP=0;KFF=0	GT	0|1
chr11	1237573	rs11007	A	G	.	PASS	MTD=cgi,bwa_freebayes,bwa_platypus,bwa_gatk,cortex,isaac_strelka;KM=9.75;KFP=0;KFF=0	GT	0|1
chr11	1240410	rs11008	C	T	.	PASS	MTD=cgi,bwa_freebayes,bwa_platypus,isaac_strelka,bwa_gatk;KM=10.25;KFP=0;KFF=0	GT	0|1
chr11	1241677	rs11009	T	C	.	PASS	MTD=isaac_strelka,bwa_freebayes,bwa_platypus,cortex,bwa_gatk;KM=8.50;KFP=0;KFF=0	GT	0|1
chr11	1241791	rs11010	G	T	.	PASS	MTD=cgi,bwa_freebayes,bwa_platypus,bwa_gatk,cortex,isaac_strelka;KM=8.75;KFP=0;KFF=0	GT	0|1
chr11	1242293	rs11011	G	A	.	PASS	MTD=cgi,bwa_freebayes,bwa_platypus,bwa_gatk,cortex,isaac_strelka;KM=11.31;KFP=0;KFF=0	GT	0|1
chr11	1242546	rs11012	C	T	.	PASS	MTD=cgi,bwa_freebayes,bwa_platypus,isaac_strelka,bwa_gatk;KM=9.44;KFP=0;KFF=0	GT	0|1
chr11	1243578	rs11014	T	G	.	PASS	MTD=isaac_strelka,bwa_freebayes,bwa_platypus,bwa_gatk;KM=7.40;KFP=0;KFF=0	GT	0|1
chr11	1243593	rs11015	T	C	.	PASS	MTD=isaac_strelka,bwa_freebayes,bwa_platypus,bwa_gatk;KM=8.40;KFP=0;KFF=0	GT	0|1
chr11	1244556	rs11016	C	T	.	PASS	MTD=isaac_strelka,bwa_gatk;KM=6.56;KFP=0;KFF=0	GT	0|1
chr11	1246095	rs11018	T	C	.	PASS	MTD=isaac_strelka,bwa_freebayes,bwa_platypus,bwa_gatk;KM=9.00;KFP=0;KFF=0	GT	0|1
chr11	1247378	rs11021	A	G	.	PASS	MTD=isaac_strelka,bwa_freebayes,bwa_gatk;KM=6.44;KFP=0;KFF=0	GT	0|1
chr11	1247407	rs11022	G	T	.	PASS	MTD=isaac_strelka,bwa_freebayes,bwa_gatk;KM=5.80;KFP=0;KFF=0	GT	0|1
chr11	1247725	rs11023	C	T	.	PASS	MTD=bwa_freebayes,bwa_gatk;KM=6.75;KFP=0;KFF=0	GT	0|1
chr11	1250809	rs11028	G	A	.	PASS	MTD=isaac_strelka,bwa_freebayes,bwa_platypus,bwa_gatk;KM=7.50;KFP=0;KFF=0	GT	0|1
chr11	1250996	rs11029	A	C	.	PASS	MTD=isaac_strelka,bwa_freebayes,bwa_platypus,bwa_gatk;KM=7.38;KFP=0;KFF=0	GT	0|1
chr11	1252603	rs11033	T	C	.	PASS	MTD=cgi,bwa_freebayes,bwa_platypus,bwa_gatk,cortex,isaac_strelka;KM=10.12;KFP=0;KFF=0	GT	0|1
chr11	1253697	rs11034	G	A	.	PASS	MTD=cgi,bwa_freebayes,bwa_platypus,bwa_gatk,cortex,isaac_strelka;KM=9.11;KFP=0;KFF=0	GT	0|1
chr11	1258256	rs11035	A	G	.	PASS	MTD=isaac_strelka,bwa_freebayes,bwa_platypus,cortex,bwa_gatk;KM=9.50;KFP=0;KFF=0	GT	0|1
chr11	1259904	rs11037	T	C	.	PASS	MTD=cgi,bwa_freebayes,bwa_platypus,bwa_gatk,cortex,isaac_strelka;KM=9.67;KFP=0;KFF=0	GT	0|1
chr11	1262997	rs11038	A	G	.	PASS	MTD=cgi,bwa_freebayes,bwa_platypus,bwa_gatk,cortex,isaac_strelka;KM=8.88;KFP=0;KFF=0	GT	0|1
chr11	1266213	rs11039	C	T	.	PASS	MTD=isaac_strelka,bwa_freebayes,bwa_platypus,bwa_gatk;KM=14.62;KFP=0;KFF=0	GT	1|0
chr11	1267199	rs11040	C	T	.	PASS	MTD=cgi,bwa_freebayes,bwa_platypus,isaac_strelka,bwa_gatk;KM=10.12;KFP=0;KFF=0	GT	0|1
chr11	1270024	rs11041	G	C	.	PASS	MTD=cgi,bwa_freebayes,bwa_platypus,bwa_gatk,cortex,isaac_strelka;KM=10.50;KFP=0;KFF=0	GT	1|0
chr11	1275419	rs11042	G	A	.	PASS	MTD=cgi,bwa_freebayes,bwa_platypus,bwa_gatk,cortex,isaac_strelka;KM=11.75;KFP=0;KFF=0	GT	1|0
chr11	1279176	rs11043	C	T	.	PASS	MTD=cgi,bwa_freebayes,bwa_platypus,bwa_gatk,cortex,isaac_strelka;KM=9.25;KFP=0;KFF=0	GT	1|0
chr11	1280458	rs11044	C	T	.	PASS	MTD=cgi,bwa_freebayes,bwa_platypus,bwa_gatk,cortex,isaac_strelka;KM=10.94;KFP=0;KFF=0	GT	1|0
chr11	1281477	rs11045	C	T	.	PASS	MTD=cgi,bwa_freebayes,bwa_platypus,bwa_gatk,cortex,isaac_strelka;KM=9.25;KFP=0;KFF=0	GT	1|0
chr11	1281718	rs11046	C	T	.	PASS	MTD=cgi,bwa_freebayes,bwa_platypus,bwa_gatk,cortex,isaac_strelka;KM=10.25;KFP=0;KFF=0	GT	1|0
chr11	1287015	rs11047	C	T	.	PASS	MTD=isaac_strelka,bwa_freebayes,bwa_platypus,bwa_gatk;KM=10.12;KFP=0;KFF=0	GT	0|1
chr11	1288726	rs11050	C	T	.	PASS	MTD=cgi,bwa_freebayes,bwa_platypus,bwa_gatk,cortex,isaac_strelka;KM=8.06;KFP=0;KFF=0	GT	1|0
chr11	1291965	rs11053	T	C	.	PASS	MTD=isaac_strelka,bwa_freebayes,bwa_platypus,cortex,bwa_gatk;KM=8.30;KFP=0;KFF=0	GT	0|1
chr11	1297654	rs11059	A	T	.	PASS	MTD=cgi,bwa_freebayes,bwa_gatk;KM=10.40;KFP=0;KFF=0	GT	1|0
chr11	1297667	rs11060	C	T	.	PASS	MTD=isaac_strelka,bwa_freebayes,bwa_platypus,bwa_gatk;KM=11.80;KFP=0;KFF=0	GT	1|0
chr11	1299264	rs11061	C	G	.	PASS	MTD=cgi,bwa_freebayes,bwa_platypus,bwa_gatk,cortex,isaac_strelka;KM=12.70;KFP=0;KFF=0	GT	0|1
chr11	1299830	rs11062	G	A	.	PASS	MTD=cgi,bwa_freebayes,bwa_platypus,bwa_gatk,cortex,isaac_strelka;KM=7.33;KFP=0;KFF=0	GT	1|0
chr11	1299868	rs11063	G	A	.	PASS	MTD=isaac_strelka,bwa_freebayes,bwa_platypus,cortex,bwa_gatk;KM=9.90;KFP=0;KFF=0	GT	0|1
chr11	1300719	rs11064	C	T	.	PASS	MTD=isaac_strelka,bwa_freebayes,bwa_platypus,cortex,bwa_gatk;KM=12.10;KFP=0;KFF=0	GT	1|0
chr11	1302839	rs11065	G	T	.	PASS	MTD=cgi,bwa_freebayes,bwa_platypus,bwa_gatk,cortex,isaac_strelka;KM=9.00;KFP=0;KFF=0	GT	0|1
chr11	1304599	rs11066	T	C	.	PASS	MTD=cgi,bwa_freebayes,bwa_platypus,isaac_strelka,bwa_gatk;KM=7.75;KFP=0;KFF=0	GT	1|0
chr11	1305516	rs11067	G	A	.	PASS	MTD=cgi,bwa_freebayes,bwa_platypus,bwa_gatk,cortex,isaac_strelka;KM=12.44;KFP=0;KFF=0	GT	0|1
chr11	1311675	rs11068	C	T	.	PASS	MTD=cgi,bwa_freebayes,bwa_platypus,bwa_gatk,cortex,isaac_strelka;KM=10.91;KFP=0;KFF=0	GT	1|0
chr11	1313560	rs11069	T	C	.	PASS	MTD=cgi,bwa_freebayes,bwa_platypus,bwa_gatk,cortex,isaac_strelka;KM=15.75;KFP=0;KFF=0	GT	0|1
chr11	1318818	rs11070	T	C	.	PASS	MTD=cgi,bwa_freebayes,bwa_platypus,isaac_strelka,bwa_gatk;KM=10.50;KFP=0;KFF=0	GT	1|0
chr11	1319209	rs11071	C	A	.	PASS	MTD=cgi,bwa_freebayes,bwa_platypus,bwa_gatk,cortex,isaac_strelka;KM=12.38;KFP=0;KFF=0	GT	0|1
chr11	1320585	rs11072	G	A	.	PASS	MTD=cgi,bwa_freebayes,bwa_platypus,isaac_strelka,bwa_gatk;KM=9.94;KFP=0;KFF=0	GT	0|1
chr11	1320717	rs11073	C	T	.	PASS	MTD=cgi,bwa_freebayes,bwa_platypus,isaac_strelka,bwa_gatk;KM=7.10;KFP=0;KFF=0	GT	0|1
chr11	1322547	rs11074	G	A	.	PASS	MTD=cgi,bwa_freebayes,bwa_platypus,isaac_strelka,bwa_gatk;KM=7.67;KFP=0;KFF=0	GT	1|0
chr11	1325572	rs11075	T	G	.	PASS	MTD=cgi,bwa_freebayes,bwa_platypus,bwa_gatk,cortex,isaac_strelka;KM=11.39;KFP=0;KFF=0	GT	1|0
chr11	1326676	rs11076	C	T	.	PASS	MTD=cgi,bwa_freebayes,bwa_platypus,isaac_strelka,bwa_gatk;KM=14.65;KFP=0;KFF=0	GT	1|0
chr11	1327108	rs11077	G	C	.	PASS	MTD=cgi,bwa_freebayes,bwa_platypus,bwa_gatk,cortex,isaac_strelka;KM=10.67;KFP=0;KFF=0	GT	1|0
chr11	1329893	rs11078	A	T	.	PASS	MTD=isaac_strelka,bwa_freebayes,bwa_gatk;KM=6.56;KFP=0;KFF=0	GT	1|0
chr11	1330377	rs11079	G	A	.	PASS	MTD=cgi,bwa_freebayes,bwa_platypus,isaac_strelka,bwa_gatk;KM=8.75;KFP=0;KFF=0	GT	1|0
chr11	1332100	rs11080	C	T	.	PASS	MTD=cgi,bwa_freebayes,bwa_platypus,isaac_strelka,bwa_gatk;KM=9.60;KFP=0;KFF=0	GT	0|1
chr11	1334424	rs11081	G	A	.	PASS	MTD=cgi,bwa_freebayes,bwa_platypus,isaac_strelka,bwa_gatk;KM=10.88;KFP=0;KFF=0	GT	1|0
chr11	1335833	rs11082	G	A	.	PASS	MTD=cgi,bwa_freebayes,bwa_platypus,bwa_gatk,cortex,isaac_strelka;KM=13.17;KFP=0;KFF=0	GT	1|0
chr11	1337377	rs11084	C	G	.	PASS	MTD=isaac_strelka,bwa_freebayes,bwa_platypus,cortex,bwa_gatk;KM=8.33;KFP=0;KFF=0	GT	1|0
chr11	1338680	rs11085	A	C	.	PASS	MTD=cgi,bwa_freebayes,bwa_platypus,isaac_strelka,bwa_gatk;KM=10.80;KFP=0;KFF=0	GT	0|1
chr11	1340313	rs11086	C	T	.	PASS	MTD=cgi,bwa_freebayes,bwa_platypus,bwa_gatk,cortex,isaac_strelka;KM=12.11;KFP=0;KFF=0	GT	1|0
chr11	1340535	rs11087	G	A	.	PASS	MTD=cgi,bwa_freebayes,bwa_platypus,isaac_strelka,bwa_gatk;KM=10.75;KFP=0;KFF=0	GT	0|1
chr11	1344604	rs11091	G	A	.	PASS	MTD=cgi,bwa_freebayes,bwa_platypus,isaac_strelka,bwa_gatk;KM=11.00;KFP=0;KFF=0	GT	1|0
chr11	1345438	rs11092	A	T	.	PASS	MTD=isaac_strelka,bwa_freebayes,bwa_platypus,cortex,bwa_gatk;KM=14.55;KFP=0;KFF=0	GT	0|1
chr11	1347344	rs11094	G	A	.	PASS	MTD=cgi,bwa_freebayes,bwa_platypus,bwa_gatk,cortex,isaac_strelka;KM=6.67;KFP=0;KFF=0	GT	1|0
chr11	1347503	rs11095	G	T	.	PASS	MTD=cgi,bwa_freebayes,bwa_platypus,bwa_gatk,cortex,isaac_strelka;KM=10.30;KFP=0;KFF=0	GT	0|1
chr11	1348022	rs11096	C	T	.	PASS	MTD=cgi,bwa_freebayes,bwa_platypus,bwa_gatk,cortex,isaac_strelka;KM=16.17;KFP=0;KFF=0	GT	1|0
chr11	1348325	rs11097	G	A	.	PASS	MTD=cgi,bwa_freebayes,bwa_platypus,bwa_gatk,cortex,isaac_strelka;KM=11.43;KFP=0;KFF=0	GT	1|0
chr11	1349373	rs11098	C	T	.	PASS	MTD=cgi,bwa_freebayes,bwa_platypus,bwa_gatk,cortex,isaac_strelka;KM=10.22;KFP=0;KFF=0	GT	1|0
chr11	1351235	rs11099	A	C	.	PASS	MTD=cgi,bwa_freebayes,bwa_platypus,isaac_strelka,bwa_gatk;KM=10.00;KFP=0;KFF=0	GT	1|0
chr11	1354376	rs11101	C	T	.	PASS	MTD=cgi,bwa_freebayes,bwa_platypus,bwa_gatk,cortex,isaac_strelka;KM=12.04;KFP=0;KFF=0	GT	1|0
chr11	1361377	rs11103	C	T	.	PASS	MTD=cgi,bwa_freebayes,bwa_platypus,bwa_gatk,cortex,isaac_strelka;KM=10.18;KFP=0;KFF=0	GT	0|1
chr11	1361702	rs11104	C	T	.	PASS	MTD=cgi,bwa_freebayes,bwa_platypus,isaac_strelka,bwa_gatk;KM=9.43;KFP=0;KFF=0	GT	1|0
chr11	1362465	rs11105	C	T	.	PASS	MTD=cgi,bwa_freebayes,bwa_platypus,isaac_strelka,bwa_gatk;KM=10.45;KFP=0;KFF=0	GT	0|1
chr11	1368830	rs11106	G	A	.	PASS	MTD=cgi,bwa_freebayes,bwa_platypus,bwa_gatk,cortex,isaac_strelka;KM=11.20;KFP=0;KFF=0	GT	0|1
chr11	1370129	rs11107	C	T	.	PASS	MTD=cgi,bwa_freebayes,bwa_platypus,bwa_gatk,cortex,isaac_strelka;KM=7.00;KFP=0;KFF=0	GT	1|0
chr11	1370302	rs11108	G	C	.	PASS	MTD=cgi,bwa_freebayes,bwa_platypus,bwa_gatk,cortex,isaac_strelka;KM=10.28;KFP=0;KFF=0	GT	1|0
chr11	1374091	rs11109	G	A	.	PASS	MTD=cgi,bwa_freebayes,bwa_platypus,isaac_strelka,bwa_gatk;KM=10.96;KFP=0;KFF=0	GT	1|0
chr11	1375676	rs11110	C	T	.	PASS	MTD=cgi,bwa_freebayes,bwa_platypus,bwa_gatk,cortex,isaac_strelka;KM=8.70;KFP=0;KFF=0	GT	0|1
chr11	1375690	rs11111	G	C	.	PASS	MTD=cgi,bwa_freebayes,bwa_platypus,bwa_gatk,cortex,isaac_strelka;KM=8.75;KFP=0;KFF=0	GT	0|1
chr11	1376038	rs11112	C	T	.	PASS	MTD=cgi,bwa_freebayes,bwa_platypus,bwa_gatk,cortex,isaac_strelka;KM=10.44;KFP=0;KFF=0	GT	0|1
chr11	1376203	rs11113	A	G	.	PASS	MTD=cgi,bwa_freebayes,bwa_platypus,isaac_strelka,bwa_gatk;KM=11.19;KFP=0;KFF=0	GT	0|1
chr11	1376330	rs11114	C	A	.	PASS	MTD=cgi,bwa_freebayes,bwa_platypus,isaac_strelka,bwa_gatk;KM=11.50;KFP=0;KFF=0	GT	0|1
chr11	1376667	rs11115	C	T	.	PASS	MTD=cgi,bwa_freebayes,bwa_platypus,bwa_gatk,cortex,isaac_strelka;KM=11.69;KFP=0;KFF=0	GT	0|1
chr11	1376789	rs11116	G	A	.	PASS	MTD=cgi,bwa_freebayes,bwa_platypus,isaac_strelka,bwa_gatk;KM=9.94;KFP=0;KFF=0	GT	0|1
chr11	1377086	rs11117	C	T	.	PASS	MTD=cgi,bwa_freebayes,bwa_platypus,bwa_gatk,cortex,isaac_strelka;KM=12.50;KFP=0;KFF=0	GT	0|1
chr11	1377577	rs11118	A	G	.	PASS	MTD=cgi,bwa_freebayes,bwa_platypus,isaac_strelka,bwa_gatk;KM=8.69;KFP=0;KFF=0	GT	0|1
chr11	1377691	rs11119	A	G	.	PASS	MTD=cgi,bwa_freebayes,bwa_platypus,bwa_gatk,cortex,isaac_strelka;KM=11.30;KFP=0;KFF=0	GT	0|1
chr11	1378172	rs11120	A	G	.	PASS	MTD=cgi,bwa_freebayes,bwa_platypus,isaac_strelka,bwa_gatk;KM=9.31;KFP=0;KFF=0	GT	0|1
chr11	1378198	rs11121	T	C	.	PASS	MTD=isaac_strelka,bwa_freebayes,bwa_platypus,bwa_gatk;KM=10.00;KFP=0;KFF=0	GT	0|1
chr11	1378415	rs11122	A	G	.	PASS	MTD=cgi,bwa_freebayes,bwa_platypus,isaac_strelka,bwa_gatk;KM=11.25;KFP=0;KFF=0	GT	0|1
chr11	1378462	rs11123	T	C	.	PASS	MTD=isaac_strelka,bwa_freebayes,bwa_gatk;KM=3.62;KFP=1;KFF=0	GT	0|1
chr11	1378515	rs11124	A	G	.	PASS	MTD=cgi,bwa_freebayes,bwa_platypus,bwa_gatk,cortex,isaac_strelka;KM=7.50;KFP=0;KFF=0	GT	0|1
chr11	1378542	rs11125	A	C	.	PASS	MTD=isaac_strelka,bwa_freebayes,bwa_platypus,cortex,bwa_gatk;KM=14.25;KFP=0;KFF=0	GT	0|1
chr11	1378571	rs11126	A	G	.	PASS	MTD=isaac_strelka,bwa_freebayes,bwa_platypus,cortex,bwa_gatk;KM=12.75;KFP=0;KFF=0	GT	0|1
chr11	1378593	rs11127	T	C	.	PASS	MTD=isaac_strelka,bwa_freebayes,bwa_platypus,cortex,bwa_gatk;KM=11.00;KFP=0;KFF=0	GT	0|1
chr11	1378648	rs11128	T	A	.	PASS	MTD=cgi,bwa_freebayes,bwa_platypus,bwa_gatk,cortex,isaac_strelka;KM=12.10;KFP=0;KFF=0	GT	0|1
chr11	1378723	rs11129	A	G	.	PASS	MTD=cgi,bwa_freebayes,isaac_strelka,bwa_gatk;KM=12.10;KFP=0;KFF=0	GT	0|1
chr11	1378735	rs11130	T	C	.	PASS	MTD=cgi,bwa_freebayes,bwa_gatk;KM=13.20;KFP=0;KFF=0	GT	0|1
chr11	1378749	rs11131	A	G	.	PASS	MTD=cgi,bwa_freebayes,bwa_gatk;KM=13.90;KFP=0;KFF=0	GT	0|1
chr11	1378762	rs11132	T	C	.	PASS	MTD=isaac_strelka,bwa_freebayes,bwa_gatk;KM=14.50;KFP=0;KFF=0	GT	0|1
chr11	1378820	rs11133	A	T	.	PASS	MTD=cgi,bwa_freebayes,bwa_platypus,isaac_strelka,bwa_gatk;KM=14.50;KFP=0;KFF=0	GT	0|1
chr11	1378870	rs11134	T	C	.	PASS	MTD=isaac_strelka,bwa_freebayes,bwa_platypus,bwa_gatk;KM=12.50;KFP=0;KFF=0	GT	0|1
chr11	1378901	rs11135	A	G	.	PASS	MTD=bwa_freebayes,bwa_gatk;KM=12.19;KFP=0;KFF=0	GT	0|1
chr11	1378909	rs11136	A	G	.	PASS	MTD=bwa_freebayes,bwa_gatk;KM=11.12;KFP=0;KFF=0	GT	0|1
chr11	1378916	rs11137	T	C	.	PASS	MTD=bwa_freebayes,bwa_gatk;KM=11.50;KFP=0;KFF=0	GT	0|1
chr11	1378944	rs11138	A	G	.	PASS	MTD=isaac_strelka,bwa_freebayes,bwa_platypus,bwa_gatk;KM=9.70;KFP=0;KFF=0	GT	0|1
chr11	1378967	rs11139	G	C	.	PASS	MTD=isaac_strelka,bwa_freebayes,bwa_platypus,bwa_gatk;KM=11.40;KFP=0;KFF=0	GT	0|1
chr11	1379004	rs11140	A	G	.	PASS	MTD=isaac_strelka,bwa_freebayes,bwa_platypus,bwa_gatk;KM=10.50;KFP=0;KFF=0	GT	0|1
chr11	1379475	rs11141	C	T	.	PASS	MTD=cgi,bwa_freebayes,bwa_platypus,isaac_strelka,bwa_gatk;KM=10.00;KFP=0;KFF=0	GT	1|0
chr11	1379498	rs11142	T	C	.	PASS	MTD=cgi,bwa_freebayes,bwa_platypus,isaac_strelka,bwa_gatk;KM=10.46;KFP=0;KFF=0	GT	0|1
chr11	1379943	rs11143	T	A	.	PASS	MTD=cgi,bwa_freebayes,bwa_platypus,isaac_strelka,bwa_gatk;KM=10.60;KFP=0;KFF=0	GT	0|1
chr11	1380079	rs11144	G	A	.	PASS	MTD=isaac_strelka,bwa_freebayes,bwa_platypus,bwa_gatk;KM=11.20;KFP=0;KFF=0	GT	0|1
chr11	1380112	rs11145	T	A	.	PASS	MTD=cgi,bwa_freebayes,isaac_strelka,bwa_gatk;KM=8.00;KFP=0;KFF=0	GT	0|1
chr11	1380493	rs11146	C	T	.	PASS	MTD=cgi,bwa_freebayes,bwa_platypus,bwa_gatk,cortex,isaac_strelka;KM=13.22;KFP=0;KFF=0	GT	1|0
chr11	1380660	rs11147	G	A	.	PASS	MTD=cgi,bwa_freebayes,bwa_platypus,bwa_gatk,cortex,isaac_strelka;KM=10.30;KFP=0;KFF=0	GT	0|1
chr11	1380778	rs11148	T	C	.	PASS	MTD=cgi,bwa_freebayes,bwa_platypus,bwa_gatk,cortex,isaac_strelka;KM=10.90;KFP=0;KFF=0	GT	0|1
chr11	1381399	rs11149	A	T	.	PASS	MTD=cgi,bwa_freebayes,bwa_platypus,bwa_gatk,cortex,isaac_strelka;KM=10.89;KFP=0;KFF=0	GT	1|0
chr11	1381831	rs11150	G	A	.	PASS	MTD=cgi,bwa_freebayes,bwa_platypus,isaac_strelka,bwa_gatk;KM=10.50;KFP=0;KFF=0	GT	0|1
chr11	1383011	rs11151	G	A	.	PASS	MTD=cgi,bwa_freebayes,bwa_platypus,bwa_gatk,cortex,isaac_strelka;KM=5.78;KFP=0;KFF=0	GT	0|1
chr11	1383608	rs11152	C	T	.	PASS	MTD=isaac_strelka,bwa_freebayes,bwa_platypus,cortex,bwa_gatk;KM=11.61;KFP=0;KFF=0	GT	1|0
chr11	1384495	rs11154	C	T	.	PASS	MTD=cgi,bwa_freebayes,bwa_platypus,bwa_gatk,cortex,isaac_strelka;KM=9.22;KFP=0;KFF=0	GT	0|1
chr11	1387501	rs11156	C	T	.	PASS	MTD=cgi,bwa_freebayes,bwa_platypus,bwa_gatk,cortex,isaac_strelka;KM=9.38;KFP=0;KFF=0	GT	0|1
chr11	1387662	rs11157	G	A	.	PASS	MTD=cgi,bwa_freebayes,bwa_platypus,bwa_gatk,cortex,isaac_strelka;KM=11.00;KFP=0;KFF=0	GT	0|1
chr11	1388965	rs11158	G	C	.	PASS	MTD=cgi,bwa_freebayes,bwa_platypus,bwa_gatk,cortex,isaac_strelka;KM=8.62;KFP=0;KFF=0	GT	0|1
chr11	1389861	rs11159	T	G	.	PASS	MTD=bwa_freebayes,bwa_platypus;KM=2.70;KFP=1;KFF=0	GT	0|1
chr11	1390271	rs11160	C	T	.	PASS	MTD=isaac_strelka,bwa_freebayes,bwa_platypus,cortex,bwa_gatk;KM=8.28;KFP=0;KFF=0	GT	0|1
chr11	1391618	rs11161	A	G	.	PASS	MTD=cgi,bwa_freebayes,bwa_platypus,bwa_gatk,cortex,isaac_strelka;KM=9.62;KFP=0;KFF=0	GT	0|1
chr11	1391826	rs11162	T	C	.	PASS	MTD=cgi,bwa_freebayes,bwa_platypus,bwa_gatk,cortex,isaac_strelka;KM=10.94;KFP=0;KFF=0	GT	0|1
chr11	1391828	rs11163	C	T	.	PASS	MTD=cgi,bwa_freebayes,bwa_platypus,bwa_gatk,cortex,isaac_strelka;KM=11.17;KFP=0;KFF=0	GT	0|1
chr11	1392586	rs11164	G	A	.	PASS	MTD=cgi,bwa_freebayes,bwa_platypus,bwa_gatk,cortex,isaac_strelka;KM=10.06;KFP=0;KFF=0	GT	0|1
chr11	1393350	rs11165	G	A	.	PASS	MTD=cgi,bwa_freebayes,bwa_platypus,bwa_gatk,cortex,isaac_strelka;KM=9.38;KFP=0;KFF=0	GT	1|0
chr11	1398146	rs11169	G	C	.	PASS	MTD=cgi,bwa_freebayes,bwa_platypus,isaac_strelka,bwa_gatk;KM=10.75;KFP=0;KFF=0	GT	0|1
chr11	1416953	rs11170	G	A	.	PASS	MTD=isaac_strelka,bwa_freebayes,bwa_platypus,bwa_gatk;KM=12.69;KFP=0;KFF=0	GT	0|1
chr11	1446414	rs11174	C	T	.	PASS	MTD=cgi,bwa_freebayes,bwa_platypus,isaac_strelka;KM=6.10;KFP=0;KFF=0	GT	0|1
chr11	1451822	rs11175	A	G	.	PASS	MTD=isaac_strelka,bwa_freebayes,bwa_platypus,cortex,bwa_gatk;KM=10.13;KFP=0;KFF=0	GT	1|0
chr11	1451978	rs11176	G	A	.	PASS	MTD=cgi,bwa_freebayes,bwa_platypus,bwa_gatk,cortex,isaac_strelka;KM=9.17;KFP=0;KFF=0	GT	1|0
chr11	1452187	rs11177	C	T	.	PASS	MTD=isaac_strelka,bwa_freebayes,bwa_platypus,cortex,bwa_gatk;KM=11.78;KFP=0;KFF=0	GT	1|0
chr11	1452652	rs11178	C	A	.	PASS	MTD=cgi,bwa_freebayes,bwa_platypus,bwa_gatk,cortex,isaac_strelka;KM=9.69;KFP=0;KFF=0	GT	1|0
chr11	1452701	rs11179	G	A	.	PASS	MTD=cgi,bwa_freebayes,bwa_platypus,bwa_gatk,cortex,isaac_strelka;KM=9.31;KFP=0;KFF=0	GT	1|0
chr11	1452757	rs11180	C	T	.	PASS	MTD=cgi,bwa_freebayes,bwa_platypus,isaac_strelka,bwa_gatk;KM=11.30;KFP=0;KFF=0	GT	1|0
chr11	1452851	rs11181	C	T	.	PASS	MTD=cgi,bwa_freebayes,bwa_platypus,bwa_gatk,cortex,isaac_strelka;KM=12.88;KFP=0;KFF=0	GT	1|0
chr11	1453001	rs11182	T	C	.	PASS	MTD=cgi,bwa_freebayes,bwa_platypus,isaac_strelka,bwa_gatk;KM=10.33;KFP=0;KFF=0	GT	0|1
chr11	1453569	rs11183	C	T	.	PASS	MTD=cgi,bwa_freebayes,bwa_platypus,bwa_gatk,cortex,isaac_strelka;KM=9.31;KFP=0;KFF=0	GT	0|1
chr11	1455432	rs11184	T	G	.	PASS	MTD=isaac_strelka,bwa_freebayes,bwa_platypus,bwa_gatk;KM=7.67;KFP=0;KFF=0	GT	1|0
chr11	1455461	rs11185	C	T	.	PASS	MTD=isaac_strelka,bwa_freebayes,bwa_platypus,bwa_gatk;KM=8.70;KFP=0;KFF=0	GT	1|0
chr11	1455778	rs11186	T	C	.	PASS	MTD=isaac_strelka,bwa_freebayes,bwa_platypus,cortex,bwa_gatk;KM=9.75;KFP=0;KFF=0	GT	1|0
chr11	1456567	rs11187	C	T	.	PASS	MTD=cgi,bwa_freebayes,bwa_platypus,isaac_strelka,bwa_gatk;KM=10.40;KFP=0;KFF=0	GT	1|0
chr11	1457248	rs11188	A	G	.	PASS	MTD=cgi,bwa_freebayes,bwa_platypus,bwa_gatk,cortex,isaac_strelka;KM=11.60;KFP=0;KFF=0	GT	1|0
chr11	1457335	rs11189	T	C	.	PASS	MTD=cgi,bwa_freebayes,bwa_platypus,bwa_gatk,cortex,isaac_strelka;KM=11.90;KFP=0;KFF=0	GT	1|0
chr11	1457408	rs11190	A	G	.	PASS	MTD=cgi,bwa_freebayes,bwa_platypus,isaac_strelka,bwa_gatk;KM=8.27;KFP=0;KFF=0	GT	1|0
chr11	1457612	rs11191	C	T	.	PASS	MTD=cgi,bwa_freebayes,bwa_platypus,bwa_gatk,cortex,isaac_strelka;KM=9.91;KFP=0;KFF=0	GT	1|0
chr11	1457743	rs11192	C	T	.	PASS	MTD=cgi,bwa_freebayes,bwa_platypus,bwa_gatk,cortex,isaac_strelka;KM=10.91;KFP=0;KFF=0	GT	1|0
chr11	1457760	rs11193	A	G	.	PASS	MTD=cgi,bwa_freebayes,bwa_platypus,bwa_gatk,cortex,isaac_strelka;KM=12.09;KFP=0;KFF=0	GT	1|0
chr11	1457822	rs11194	C	T	.	PASS	MTD=cgi,bwa_freebayes,bwa_platypus,isaac_strelka,bwa_gatk;KM=9.45;KFP=0;KFF=0	GT	1|0
chr11	1457936	rs11195	T	C	.	PASS	MTD=cgi,bwa_freebayes,bwa_platypus,bwa_gatk,cortex,isaac_strelka;KM=9.27;KFP=0;KFF=0	GT	1|0
chr11	1458157	rs11196	A	G	.	PASS	MTD=cgi,bwa_freebayes,bwa_platypus,bwa_gatk,cortex,isaac_strelka;KM=8.27;KFP=0;KFF=0	GT	1|0
chr11	1458371	rs11197	T	C	.	PASS	MTD=cgi,bwa_freebayes,bwa_platypus,bwa_gatk,cortex,isaac_strelka;KM=10.40;KFP=0;KFF=0	GT	1|0
chr11	1458755	rs11198	C	G	.	PASS	MTD=isaac_strelka,bwa_freebayes,bwa_platypus,bwa_gatk;KM=10.60;KFP=0;KFF=0	GT	1|0
chr11	1459407	rs11199	A	C	.	PASS	MTD=cgi,bwa_freebayes,bwa_platypus,isaac_strelka,bwa_gatk;KM=11.06;KFP=0;KFF=0	GT	1|0
chr11	1459408	rs11200	G	C	.	PASS	MTD=cgi,bwa_freebayes,bwa_platypus,isaac_strelka,bwa_gatk;KM=11.12;KFP=0;KFF=0	GT	1|0
chr11	1460380	rs11201	T	C	.	PASS	MTD=isaac_strelka,bwa_freebayes,bwa_platypus,cortex,bwa_gatk;KM=9.70;KFP=0;KFF=0	GT	1|0
chr11	1461258	rs11203	T	C	.	PASS	MTD=isaac_strelka,bwa_freebayes,bwa_platypus,cortex,bwa_gatk;KM=9.40;KFP=0;KFF=0	GT	1|0
chr11	1461490	rs11204	C	T	.	PASS	MTD=isaac_strelka,bwa_freebayes,bwa_platypus,cortex,bwa_gatk;KM=11.81;KFP=0;KFF=0	GT	1|0
chr11	1461621	rs11205	T	C	.	PASS	MTD=isaac_strelka,bwa_freebayes,bwa_platypus,cortex,bwa_gatk;KM=8.12;KFP=0;KFF=0	GT	1|0
chr11	1462313	rs11206	A	G	.	PASS	MTD=cgi,bwa_freebayes,bwa_platypus,bwa_gatk,cortex,isaac_strelka;KM=5.20;KFP=0;KFF=0	GT	1|0
chr11	1463837	rs11207	A	G	.	PASS	MTD=cgi,bwa_freebayes,bwa_platypus,bwa_gatk,cortex,isaac_strelka;KM=12.25;KFP=0;KFF=0	GT	1|0
chr11	1464399	rs11208	C	T	.	PASS	MTD=cgi,bwa_freebayes,bwa_platypus,bwa_gatk,cortex,isaac_strelka;KM=11.75;KFP=0;KFF=0	GT	1|0
chr11	1465176	rs11209	C	T	.	PASS	MTD=cgi,bwa_freebayes,bwa_platypus,bwa_gatk,cortex,isaac_strelka;KM=11.12;KFP=0;KFF=0	GT	1|0
chr11	1465305	rs11210	G	C	.	PASS	MTD=cgi,bwa_freebayes,bwa_platypus,bwa_gatk,cortex,isaac_strelka;KM=12.40;KFP=0;KFF=0	GT	1|0
chr11	1465816	rs11211	G	A	.	PASS	MTD=cgi,bwa_freebayes,bwa_platypus,isaac_strelka,bwa_gatk;KM=9.06;KFP=0;KFF=0	GT	1|0
chr11	1466175	rs11212	C	T	.	PASS	MTD=cgi,bwa_freebayes,bwa_platypus,bwa_gatk,cortex,isaac_strelka;KM=10.31;KFP=0;KFF=0	GT	1|0
chr11	1466913	rs11213	T	G	.	PASS	MTD=cgi,bwa_freebayes,bwa_platypus,bwa_gatk,cortex,isaac_strelka;KM=7.70;KFP=0;KFF=0	GT	1|0
chr11	1467906	rs11214	C	T	.	PASS	MTD=cgi,bwa_freebayes,bwa_platypus,bwa_gatk,cortex,isaac_strelka;KM=9.48;KFP=0;KFF=0	GT	1|0
chr11	1469866	rs11215	G	A	.	PASS	MTD=isaac_strelka,bwa_freebayes,bwa_platypus,cortex,bwa_gatk;KM=10.81;KFP=0;KFF=0	GT	1|0
chr11	1470841	rs11216	A	G	.	PASS	MTD=cgi,bwa_freebayes,bwa_platypus,bwa_gatk,cortex,isaac_strelka;KM=9.62;KFP=0;KFF=0	GT	0|1
chr11	1470897	rs11217	C	T	.	PASS	MTD=cgi,bwa_freebayes,bwa_platypus,bwa_gatk,cortex,isaac_strelka;KM=9.60;KFP=0;KFF=0	GT	0|1
chr11	1471764	rs11218	C	G	.	PASS	MTD=cgi,bwa_freebayes,bwa_platypus,bwa_gatk,cortex,isaac_strelka;KM=13.80;KFP=0;KFF=0	GT	1|0
chr11	1472379	rs11219	A	G	.	PASS	MTD=cgi,bwa_freebayes,bwa_platypus,bwa_gatk,cortex,isaac_strelka;KM=8.90;KFP=0;KFF=0	GT	1|0
chr11	1472772	rs11220	C	T	.	PASS	MTD=cgi,bwa_freebayes,bwa_platypus,bwa_gatk,cortex,isaac_strelka;KM=8.70;KFP=0;KFF=0	GT	1|0
chr11	1473383	rs11221	T	C	.	PASS	MTD=cgi,bwa_freebayes,bwa_platypus,bwa_gatk,cortex,isaac_strelka;KM=10.94;KFP=0;KFF=0	GT	1|0
chr11	1473545	rs11222	T	C	.	PASS	MTD=cgi,bwa_freebayes,bwa_platypus,isaac_strelka,bwa_gatk;KM=12.88;KFP=0;KFF=0	GT	1|0
chr11	1475740	rs11223	A	G	.	PASS	MTD=cgi,bwa_freebayes,bwa_platypus,bwa_gatk,cortex,isaac_strelka;KM=12.40;KFP=0;KFF=0	GT	0|1
chr11	1477229	rs11224	C	T	.	PASS	MTD=cgi,bwa_freebayes,bwa_platypus,bwa_gatk,cortex,isaac_strelka;KM=9.44;KFP=0;KFF=0	GT	0|1
chr11	1477854	rs11225	A	C	.	PASS	MTD=cgi,bwa_freebayes,bwa_platypus,bwa_gatk,cortex,isaac_strelka;KM=10.80;KFP=0;KFF=0	GT	0|1
chr11	1478751	rs11226	C	T	.	PASS	MTD=cgi,bwa_freebayes,bwa_platypus,isaac_strelka,bwa_gatk;KM=10.06;KFP=0;KFF=0	GT	0|1
chr11	1479981	rs11227	C	T	.	PASS	MTD=cgi,bwa_freebayes,bwa_platypus,isaac_strelka,bwa_gatk;KM=11.00;KFP=0;KFF=0	GT	0|1
chr11	1481108	rs11228	A	G	.	PASS	MTD=cgi,bwa_freebayes,bwa_platypus,bwa_gatk,cortex,isaac_strelka;KM=10.75;KFP=0;KFF=0	GT	0|1
chr11	1481408	rs11229	C	T	.	PASS	MTD=isaac_strelka,bwa_freebayes,bwa_platypus,cortex,bwa_gatk;KM=8.80;KFP=0;KFF=0	GT	0|1
chr11	1483548	rs11230	G	A	.	PASS	MTD=cgi,bwa_freebayes,bwa_platypus,bwa_gatk,cortex,isaac_strelka;KM=8.60;KFP=0;KFF=0	GT	0|1
chr11	1483785	rs11231	C	T	.	PASS	MTD=cgi,bwa_freebayes,bwa_platypus,bwa_gatk,cortex,isaac_strelka;KM=10.10;KFP=0;KFF=0	GT	1|0
chr11	1483938	rs11232	A	G	.	PASS	MTD=isaac_strelka,bwa_freebayes,bwa_platypus,cortex,bwa_gatk;KM=10.70;KFP=0;KFF=0	GT	1|0
chr11	1484389	rs11233	G	A	.	PASS	MTD=cgi,bwa_freebayes,bwa_platypus,bwa_gatk,cortex,isaac_strelka;KM=11.69;KFP=0;KFF=0	GT	0|1
chr11	1486565	rs11234	G	A	.	PASS	MTD=cgi,bwa_freebayes,bwa_platypus,bwa_gatk,cortex,isaac_strelka;KM=8.70;KFP=0;KFF=0	GT	0|1
chr11	1486746	rs11235	T	C	.	PASS	MTD=cgi,bwa_freebayes,bwa_platypus,bwa_gatk,cortex,isaac_strelka;KM=8.80;KFP=0;KFF=0	GT	0|1
chr11	1487419	rs11236	C	T	.	PASS	MTD=isaac_strelka,bwa_freebayes,bwa_platypus,cortex,bwa_gatk;KM=9.12;KFP=0;KFF=0	GT	0|1
chr11	1487729	rs11237	G	A	.	PASS	MTD=isaac_strelka,bwa_freebayes,bwa_platypus,bwa_gatk;KM=9.20;KFP=0;KFF=0	GT	0|1
chr11	1487913	rs11238	T	C	.	PASS	MTD=isaac_strelka,bwa_freebayes,cortex,bwa_gatk;KM=5.60;KFP=0;KFF=0	GT	0|1
chr11	1488191	rs11239	G	A	.	PASS	MTD=isaac_strelka,bwa_freebayes,bwa_platypus,cortex,bwa_gatk;KM=8.90;KFP=0;KFF=0	GT	1|0
chr11	1488720	rs11240	C	T	.	PASS	MTD=cgi,bwa_freebayes,bwa_platypus,bwa_gatk,cortex,isaac_strelka;KM=10.00;KFP=0;KFF=0	GT	1|0
chr11	1488846	rs11241	T	C	.	PASS	MTD=cgi,bwa_freebayes,bwa_platypus,bwa_gatk,cortex,isaac_strelka;KM=7.80;KFP=0;KFF=0	GT	1|0
chr11	1488912	rs11242	G	C	.	PASS	MTD=cgi,bwa_freebayes,bwa_platypus,isaac_strelka,bwa_gatk;KM=8.90;KFP=0;KFF=0	GT	1|0
chr11	1489987	rs11243	G	A	.	PASS	MTD=cgi,bwa_freebayes,bwa_platypus,isaac_strelka,bwa_gatk;KM=9.44;KFP=0;KFF=0	GT	0|1
chr11	1490174	rs11244	C	A	.	PASS	MTD=cgi,bwa_freebayes,bwa_platypus,isaac_strelka,bwa_gatk;KM=9.81;KFP=0;KFF=0	GT	0|1
chr11	1490702	rs11245	T	C	.	PASS	MTD=cgi,bwa_freebayes,bwa_platypus,isaac_strelka,bwa_gatk;KM=15.06;KFP=0;KFF=0	GT	1|0
chr11	1491618	rs11246	G	A	.	PASS	MTD=isaac_strelka,bwa_freebayes,bwa_platypus,bwa_gatk;KM=12.19;KFP=0;KFF=0	GT	0|1
chr11	1492470	rs11247	T	C	.	PASS	MTD=cgi,bwa_freebayes,bwa_platypus,bwa_gatk,cortex,isaac_strelka;KM=12.10;KFP=0;KFF=0	GT	1|0
chr11	1494041	rs11248	G	A	.	PASS	MTD=cgi,bwa_freebayes,bwa_platypus,bwa_gatk,cortex,isaac_strelka;KM=12.25;KFP=0;KFF=0	GT	0|1
chr11	1494880	rs11249	G	A	.	PASS	MTD=cgi,bwa_freebayes,bwa_platypus,isaac_strelka,bwa_gatk;KM=13.20;KFP=0;KFF=0	GT	0|1
chr11	1495462	rs11250	C	T	.	PASS	MTD=cgi,bwa_freebayes,bwa_platypus,isaac_strelka,bwa_gatk;KM=11.50;KFP=0;KFF=0	GT	1|0
chr11	1495606	rs11251	C	T	.	PASS	MTD=cgi,bwa_freebayes,bwa_platypus,isaac_strelka,bwa_gatk;KM=11.50;KFP=0;KFF=0	GT	1|0
chr11	1495942	rs11252	A	T	.	PASS	MTD=cgi,bwa_freebayes,bwa_platypus,bwa_gatk,cortex,isaac_strelka;KM=13.40;KFP=0;KFF=0	GT	1|0
chr11	1496399	rs11253	G	A	.	PASS	MTD=cgi,bwa_freebayes,bwa_platypus,bwa_gatk,cortex,isaac_strelka;KM=10.70;KFP=0;KFF=0	GT	0|1
chr11	1496729	rs11254	C	T	.	PASS	MTD=cgi,bwa_freebayes,bwa_platypus,bwa_gatk,cortex,isaac_strelka;KM=13.62;KFP=0;KFF=0	GT	1|0
chr11	1496838	rs11255	T	C	.	PASS	MTD=cgi,bwa_freebayes,bwa_platypus,bwa_gatk,cortex,isaac_strelka;KM=12.60;KFP=0;KFF=0	GT	1|0
chr11	1498751	rs11256	C	T	.	PASS	MTD=cgi,bwa_freebayes,bwa_platypus,bwa_gatk,cortex,isaac_strelka;KM=12.94;KFP=0;KFF=0	GT	0|1
chr11	1499460	rs11257	C	T	.	PASS	MTD=isaac_strelka,bwa_freebayes,bwa_platypus,bwa_gatk;KM=11.43;KFP=0;KFF=0	GT	1|0
chr11	1499560	rs11258	G	A	.	PASS	MTD=isaac_strelka,bwa_freebayes,bwa_platypus,bwa_gatk;KM=9.81;KFP=0;KFF=0	GT	1|0
chr11	1499678	rs11259	C	T	.	PASS	MTD=isaac_strelka,bwa_freebayes,bwa_platypus,bwa_gatk;KM=10.10;KFP=0;KFF=0	GT	1|0
chr11	1499948	rs11260	C	T	.	PASS	MTD=cgi,bwa_freebayes,bwa_platypus,bwa_gatk,cortex,isaac_strelka;KM=10.62;KFP=0;KFF=0	GT	0|1
chr11	1500458	rs11261	T	C	.	PASS	MTD=cgi,bwa_freebayes,bwa_platypus,bwa_gatk,cortex,isaac_strelka;KM=12.19;KFP=0;KFF=0	GT	1|0
chr11	1500687	rs11262	C	T	.	PASS	MTD=cgi,bwa_freebayes,bwa_platypus,bwa_gatk,cortex,isaac_strelka;KM=7.70;KFP=0;KFF=0	GT	1|0
chr11	1500850	rs11263	C	T	.	PASS	MTD=cgi,bwa_freebayes,bwa_platypus,isaac_strelka,bwa_gatk;KM=8.50;KFP=0;KFF=0	GT	0|1
chr11	1501789	rs11264	C	A	.	PASS	MTD=cgi,bwa_freebayes,bwa_platypus,bwa_gatk,cortex,isaac_strelka;KM=8.40;KFP=0;KFF=0	GT	1|0
chr11	1502117	rs11265	C	T	.	PASS	MTD=cgi,bwa_freebayes,bwa_platypus,bwa_gatk,cortex,isaac_strelka;KM=12.00;KFP=0;KFF=0	GT	0|1
chr11	1502812	rs11266	A	G	.	PASS	MTD=cgi,bwa_freebayes,bwa_platypus,bwa_gatk,cortex,isaac_strelka;KM=7.70;KFP=0;KFF=0	GT	0|1
chr11	1503072	rs11267	C	T	.	PASS	MTD=cgi,bwa_freebayes,bwa_platypus,isaac_strelka,bwa_gatk;KM=8.90;KFP=0;KFF=0	GT	0|1
chr11	1503267	rs11268	T	G	.	PASS	MTD=cgi,bwa_freebayes,bwa_platypus,isaac_strelka,bwa_gatk;KM=8.80;KFP=0;KFF=0	GT	1|0
chr11	1503271	rs11269	C	A	.	PASS	MTD=cgi,bwa_freebayes,bwa_platypus,isaac_strelka,bwa_gatk;KM=9.10;KFP=0;KFF=0	GT	0|1
chr11	1503554	rs11270	C	T	.	PASS	MTD=cgi,bwa_freebayes,bwa_platypus,bwa_gatk,cortex,isaac_strelka;KM=10.91;KFP=0;KFF=0	GT	1|0
chr11	1504870	rs11271	C	T	.	PASS	MTD=cgi,bwa_freebayes,bwa_platypus,bwa_gatk,cortex,isaac_strelka;KM=9.20;KFP=0;KFF=0	GT	1|0
chr11	1505792	rs11272	A	T	.	PASS	MTD=isaac_strelka,bwa_freebayes,bwa_platypus,cortex,bwa_gatk;KM=10.20;KFP=0;KFF=0	GT	0|1
chr11	1506856	rs11273	G	A	.	PASS	MTD=cgi,bwa_freebayes,bwa_platypus,bwa_gatk,cortex,isaac_strelka;KM=9.56;KFP=0;KFF=0	GT	0|1
chr11	1507884	rs11274	C	T	.	PASS	MTD=cgi,bwa_freebayes,bwa_platypus,bwa_gatk,cortex,isaac_strelka;KM=10.30;KFP=0;KFF=0	GT	0|1
chr11	1508121	rs11275	G	A	.	PASS	MTD=cgi,bwa_freebayes,bwa_platypus,bwa_gatk,cortex,isaac_strelka;KM=13.38;KFP=0;KFF=0	GT	1|0
chr11	1508123	rs11276	G	T	.	PASS	MTD=cgi,bwa_freebayes,bwa_platypus,bwa_gatk,cortex,isaac_strelka;KM=13.62;KFP=0;KFF=0	GT	1|0
chr11	1508222	rs11277	C	T	.	PASS	MTD=cgi,bwa_freebayes,bwa_platypus,bwa_gatk,cortex,isaac_strelka;KM=13.75;KFP=0;KFF=0	GT	0|1
chr11	1508571	rs11278	A	G	.	PASS	MTD=cgi,bwa_freebayes,bwa_platypus,isaac_strelka,bwa_gatk;KM=5.94;KFP=0;KFF=0	GT	0|1
chr11	1508769	rs11279	A	G	.	PASS	MTD=isaac_strelka,bwa_freebayes,bwa_platypus,bwa_gatk;KM=10.00;KFP=0;KFF=0	GT	0|1
chr11	1508885	rs11280	G	A	.	PASS	MTD=cgi,bwa_freebayes,bwa_platypus,bwa_gatk,cortex,isaac_strelka;KM=10.70;KFP=0;KFF=0	GT	0|1
chr11	1513974	rs11298	C	T	.	PASS	MTD=cgi,bwa_freebayes,bwa_platypus,isaac_strelka,bwa_gatk;KM=11.20;KFP=0;KFF=0	GT	0|1
chr11	1514009	rs11299	A	G	.	PASS	MTD=cgi,bwa_freebayes,bwa_platypus,isaac_strelka,bwa_gatk;KM=9.81;KFP=0;KFF=0	GT	0|1
chr11	1515570	rs11300	G	C	.	PASS	MTD=cgi,bwa_freebayes,bwa_platypus,bwa_gatk,cortex,isaac_strelka;KM=10.31;KFP=0;KFF=0	GT	0|1
chr11	1515876	rs11301	T	G	.	PASS	MTD=cgi,bwa_freebayes,bwa_platypus,bwa_gatk,cortex,isaac_strelka;KM=11.19;KFP=0;KFF=0	GT	0|1
chr11	1516009	rs11302	C	G	.	PASS	MTD=cgi,bwa_freebayes,bwa_platypus,bwa_gatk,cortex,isaac_strelka;KM=12.25;KFP=0;KFF=0	GT	0|1
chr11	1516287	rs11303	A	G	.	PASS	MTD=cgi,bwa_freebayes,bwa_platypus,bwa_gatk,cortex,isaac_strelka;KM=11.10;KFP=0;KFF=0	GT	0|1
chr11	1517135	rs11304	T	C	.	PASS	MTD=cgi,bwa_freebayes,bwa_platypus,bwa_gatk,cortex,isaac_strelka;KM=12.00;KFP=0;KFF=0	GT	0|1
chr11	1518161	rs11305	G	A	.	PASS	MTD=cgi,bwa_freebayes,bwa_platypus,isaac_strelka,bwa_gatk;KM=10.09;KFP=0;KFF=0	GT	1|0
chr11	1520890	rs11306	G	A	.	PASS	MTD=cgi,bwa_freebayes,bwa_platypus,bwa_gatk,cortex,isaac_strelka;KM=10.90;KFP=0;KFF=0	GT	0|1
chr11	1523952	rs11307	C	T	.	PASS	MTD=cgi,bwa_freebayes,bwa_platypus,isaac_strelka,bwa_gatk;KM=10.12;KFP=0;KFF=0	GT	1|0
chr11	1524021	rs11308	G	A	.	PASS	MTD=cgi,bwa_freebayes,bwa_platypus,bwa_gatk,cortex,isaac_strelka;KM=12.30;KFP=0;KFF=0	GT	1|0
chr11	1524305	rs11309	T	C	.	PASS	MTD=cgi,bwa_freebayes,bwa_platypus,bwa_gatk,cortex,isaac_strelka;KM=14.06;KFP=0;KFF=0	GT	1|0
chr11	1524421	rs11310	G	A	.	PASS	MTD=cgi,bwa_freebayes,bwa_platypus,bwa_gatk,cortex,isaac_strelka;KM=10.38;KFP=0;KFF=0	GT	1|0
chr11	1524426	rs11311	A	C	.	PASS	MTD=cgi,bwa_freebayes,bwa_platypus,bwa_gatk,cortex,isaac_strelka;KM=10.75;KFP=0;KFF=0	GT	1|0
chr11	1525297	rs11312	A	C	.	PASS	MTD=cgi,bwa_freebayes,bwa_platypus,bwa_gatk,cortex,isaac_strelka;KM=9.90;KFP=0;KFF=0	GT	1|0
chr11	1526394	rs11313	G	A	.	PASS	MTD=cgi,bwa_freebayes,bwa_platypus,bwa_gatk,cortex,isaac_strelka;KM=9.40;KFP=0;KFF=0	GT	1|0
chr11	1528372	rs11314	A	G	.	PASS	MTD=cgi,bwa_freebayes,bwa_platypus,bwa_gatk,cortex,isaac_strelka;KM=10.50;KFP=0;KFF=0	GT	1|0
chr11	1528455	rs11315	T	C	.	PASS	MTD=isaac_strelka,bwa_freebayes,bwa_platypus,bwa_gatk;KM=11.31;KFP=0;KFF=0	GT	1|0
chr11	1528467	rs11316	T	C	.	PASS	MTD=isaac_strelka,bwa_freebayes,bwa_platypus,bwa_gatk;KM=12.12;KFP=0;KFF=0	GT	1|0
chr11	1529708	rs11317	T	C	.	PASS	MTD=cgi,bwa_freebayes,bwa_platypus,bwa_gatk,cortex,isaac_strelka;KM=10.88;KFP=0;KFF=0	GT	1|0
chr11	1532636	rs11318	T	C	.	PASS	MTD=cgi,bwa_freebayes,bwa_platypus,bwa_gatk,cortex,isaac_strelka;KM=11.00;KFP=0;KFF=0	GT	1|0
chr11	1534014	rs11319	A	G	.	PASS	MTD=cgi,bwa_freebayes,bwa_platypus,isaac_strelka,bwa_gatk;KM=10.12;KFP=0;KFF=0	GT	1|0
chr11	1534067	rs11320	C	T	.	PASS	MTD=cgi,bwa_freebayes,bwa_platypus,isaac_strelka,bwa_gatk;KM=8.50;KFP=0;KFF=0	GT	1|0
chr11	1545912	rs11335	G	C	.	PASS	MTD=cgi,bwa_freebayes,bwa_platypus,isaac_strelka,bwa_gatk;KM=9.50;KFP=0;KFF=0	GT	1|0
chr11	1546863	rs11336	G	A	.	PASS	MTD=isaac_strelka,bwa_freebayes,bwa_platypus,bwa_gatk;KM=9.20;KFP=0;KFF=0	GT	1|0
chr11	1546962	rs11337	C	A	.	PASS	MTD=isaac_strelka,bwa_freebayes,bwa_platypus,cortex,bwa_gatk;KM=8.40;KFP=0;KFF=0	GT	1|0
chr11	1553838	rs11340	T	C	.	PASS	MTD=cgi,bwa_freebayes,bwa_platypus,bwa_gatk,cortex,isaac_strelka;KM=11.56;KFP=0;KFF=0	GT	1|0
chr11	1554775	rs11341	T	C	.	PASS	MTD=isaac_strelka,bwa_freebayes,bwa_platypus,bwa_gatk;KM=11.64;KFP=0;KFF=0	GT	1|0
chr11	1554778	rs11342	G	A	.	PASS	MTD=isaac_strelka,bwa_freebayes,bwa_platypus,bwa_gatk;KM=11.73;KFP=0;KFF=0	GT	1|0
chr11	1554849	rs11343	C	T	.	PASS	MTD=cgi,bwa_freebayes,bwa_platypus,isaac_strelka,bwa_gatk;KM=13.38;KFP=0;KFF=0	GT	1|0
chr11	1554907	rs11344	C	T	.	PASS	MTD=cgi,bwa_freebayes,bwa_platypus,isaac_strelka,bwa_gatk;KM=12.90;KFP=0;KFF=0	GT	1|0
chr11	1555005	rs11345	T	C	.	PASS	MTD=isaac_strelka,bwa_freebayes,bwa_platypus,bwa_gatk;KM=8.30;KFP=0;KFF=0	GT	1|0
chr11	1555053	rs11346	G	A	.	PASS	MTD=isaac_strelka,bwa_freebayes,bwa_platypus,bwa_gatk;KM=10.56;KFP=0;KFF=0	GT	1|0
chr11	1555633	rs11347	A	G	.	PASS	MTD=cgi,bwa_freebayes,bwa_platypus,isaac_strelka,bwa_gatk;KM=9.80;KFP=0;KFF=0	GT	1|0
chr11	1556860	rs11348	G	A	.	PASS	MTD=isaac_strelka,bwa_freebayes,bwa_platypus,cortex,bwa_gatk;KM=7.20;KFP=0;KFF=0	GT	1|0
chr11	1558686	rs11349	C	T	.	PASS	MTD=isaac_strelka,bwa_freebayes,bwa_platypus,cortex,bwa_gatk;KM=7.70;KFP=0;KFF=0	GT	1|0
chr11	1559798	rs11350	C	T	.	PASS	MTD=cgi,bwa_freebayes,bwa_platypus,bwa_gatk,cortex,isaac_strelka;KM=9.88;KFP=0;KFF=0	GT	1|0
chr11	1561410	rs11351	C	T	.	PASS	MTD=cgi,bwa_freebayes,bwa_platypus,isaac_strelka,bwa_gatk;KM=8.10;KFP=0;KFF=0	GT	1|0
chr11	1561764	rs11352	G	A	.	PASS	MTD=cgi,bwa_freebayes,bwa_platypus,isaac_strelka,bwa_gatk;KM=11.69;KFP=0;KFF=0	GT	1|0
chr11	1562310	rs11353	A	T	.	PASS	MTD=cgi,bwa_freebayes,bwa_platypus,bwa_gatk,cortex,isaac_strelka;KM=12.10;KFP=0;KFF=0	GT	1|0
chr11	1562684	rs11354	T	C	.	PASS	MTD=cgi,bwa_freebayes,bwa_platypus,isaac_strelka,bwa_gatk;KM=12.60;KFP=0;KFF=0	GT	1|0
chr11	1562987	rs11355	T	C	.	PASS	MTD=isaac_strelka,bwa_freebayes,bwa_platypus,cortex,bwa_gatk;KM=12.31;KFP=0;KFF=0	GT	1|0
chr11	1563067	rs11356	C	T	.	PASS	MTD=cgi,bwa_freebayes,bwa_platypus,isaac_strelka,bwa_gatk;KM=10.19;KFP=0;KFF=0	GT	1|0
chr11	1563361	rs11357	C	A	.	PASS	MTD=cgi,bwa_freebayes,bwa_platypus,bwa_gatk,cortex,isaac_strelka;KM=11.67;KFP=0;KFF=0	GT	1|0
chr11	1563495	rs11358	A	G	.	PASS	MTD=cgi,bwa_freebayes,bwa_platypus,bwa_gatk,cortex,isaac_strelka;KM=9.94;KFP=0;KFF=0	GT	1|0
chr11	1564047	rs11359	C	T	.	PASS	MTD=cgi,bwa_freebayes,bwa_platypus,bwa_gatk,cortex,isaac_strelka;KM=11.50;KFP=0;KFF=0	GT	1|0
chr11	1564755	rs11360	A	G	.	PASS	MTD=cgi,bwa_freebayes,bwa_platypus,bwa_gatk,cortex,isaac_strelka;KM=10.12;KFP=0;KFF=0	GT	1|0
chr11	1564802	rs11361	T	C	.	PASS	MTD=cgi,bwa_freebayes,bwa_platypus,isaac_strelka,bwa_gatk;KM=5.12;KFP=1;KFF=0	GT	1|0
chr11	1565093	rs11362	G	A	.	PASS	MTD=cgi,bwa_freebayes,bwa_platypus,bwa_gatk,cortex,isaac_strelka;KM=12.30;KFP=0;KFF=0	GT	1|0
chr11	1565248	rs11363	C	T	.	PASS	MTD=cgi,bwa_freebayes,bwa_platypus,isaac_strelka,bwa_gatk;KM=10.50;KFP=0;KFF=0	GT	1|0
chr11	1565265	rs11364	C	A	.	PASS	MTD=cgi,bwa_freebayes,bwa_platypus,isaac_strelka,bwa_gatk;KM=9.20;KFP=0;KFF=0	GT	0|1
chr11	1565289	rs11365	C	G	.	PASS	MTD=cgi,bwa_freebayes,bwa_platypus,isaac_strelka,bwa_gatk;KM=9.50;KFP=0;KFF=0	GT	1|0
chr11	1566740	rs11366	C	A	.	PASS	MTD=cgi,bwa_freebayes,bwa_platypus,bwa_gatk,cortex,isaac_strelka;KM=10.62;KFP=0;KFF=0	GT	1|0
chr11	1566880	rs11367	C	T	.	PASS	MTD=cgi,bwa_freebayes,bwa_platypus,isaac_strelka,bwa_gatk;KM=11.06;KFP=0;KFF=0	GT	1|0
chr11	1567009	rs11368	T	C	.	PASS	MTD=cgi,bwa_freebayes,bwa_platypus,bwa_gatk,cortex,isaac_strelka;KM=11.69;KFP=0;KFF=0	GT	1|0
chr11	1567532	rs11369	G	A	.	PASS	MTD=cgi,bwa_freebayes,bwa_platypus,isaac_strelka,bwa_gatk;KM=9.20;KFP=0;KFF=0	GT	1|0
chr11	1567621	rs11370	C	T	.	PASS	MTD=cgi,bwa_freebayes,bwa_platypus,bwa_gatk,cortex,isaac_strelka;KM=12.81;KFP=0;KFF=0	GT	1|0
chr11	1567641	rs11371	G	A	.	PASS	MTD=isaac_strelka,bwa_freebayes,bwa_platypus,cortex,bwa_gatk;KM=11.94;KFP=0;KFF=0	GT	1|0
chr11	1567751	rs11372	C	T	.	PASS	MTD=cgi,bwa_freebayes,bwa_platypus,bwa_gatk,cortex,isaac_strelka;KM=9.50;KFP=0;KFF=0	GT	1|0
chr11	1567902	rs11373	A	G	.	PASS	MTD=cgi,bwa_freebayes,bwa_platypus,bwa_gatk,cortex,isaac_strelka;KM=10.75;KFP=0;KFF=0	GT	1|0
chr11	1568759	rs11374	G	A	.	PASS	MTD=cgi,bwa_freebayes,bwa_platypus,bwa_gatk,cortex,isaac_strelka;KM=10.31;KFP=0;KFF=0	GT	1|0
chr11	1568925	rs11375	C	T	.	PASS	MTD=cgi,bwa_freebayes,bwa_platypus,bwa_gatk,cortex,isaac_strelka;KM=10.90;KFP=0;KFF=0	GT	1|0
chr11	1569436	rs11376	C	T	.	PASS	MTD=cgi,bwa_freebayes,bwa_platypus,bwa_gatk,cortex,isaac_strelka;KM=12.75;KFP=0;KFF=0	GT	1|0
chr11	1569437	rs11377	A	G	.	PASS	MTD=cgi,bwa_freebayes,bwa_platypus,bwa_gatk,cortex,isaac_strelka;KM=13.00;KFP=0;KFF=0	GT	1|0
chr11	1569679	rs11378	A	T	.	PASS	MTD=cgi,bwa_freebayes,bwa_platypus,bwa_gatk,cortex,isaac_strelka;KM=12.00;KFP=0;KFF=0	GT	1|0
chr11	1569850	rs11379	T	C	.	PASS	MTD=cgi,bwa_freebayes,bwa_platypus,bwa_gatk,cortex,isaac_strelka;KM=9.40;KFP=0;KFF=0	GT	1|0
chr11	1571338	rs11380	C	A	.	PASS	MTD=isaac_strelka,bwa_freebayes,bwa_platypus,cortex,bwa_gatk;KM=10.30;KFP=0;KFF=0	GT	1|0
chr11	1571343	rs11381	A	G	.	PASS	MTD=isaac_strelka,bwa_freebayes,bwa_platypus,cortex,bwa_gatk;KM=10.94;KFP=0;KFF=0	GT	1|0
chr11	1572468	rs11382	C	T	.	PASS	MTD=isaac_strelka,bwa_freebayes,bwa_platypus,bwa_gatk;KM=2.80;KFP=1;KFF=0	GT	1|0
chr11	1572645	rs11383	C	G	.	PASS	MTD=isaac_strelka,bwa_freebayes,bwa_platypus,bwa_gatk;KM=6.56;KFP=0;KFF=0	GT	1|0
chr11	1573551	rs11384	A	C	.	PASS	MTD=isaac_strelka,bwa_freebayes,bwa_platypus,cortex,bwa_gatk;KM=10.81;KFP=0;KFF=0	GT	1|0
chr11	1573881	rs11385	C	G	.	PASS	MTD=cgi,bwa_freebayes,bwa_platypus,bwa_gatk,cortex,isaac_strelka;KM=8.50;KFP=0;KFF=0	GT	1|0
chr11	1574033	rs11386	A	G	.	PASS	MTD=cgi,bwa_freebayes,bwa_platypus,bwa_gatk,cortex,isaac_strelka;KM=9.56;KFP=0;KFF=0	GT	1|0
chr11	1574559	rs11387	G	A	.	PASS	MTD=isaac_strelka,bwa_freebayes,bwa_platypus,cortex,bwa_gatk;KM=9.31;KFP=0;KFF=0	GT	1|0
chr11	1574728	rs11388	A	C	.	PASS	MTD=isaac_strelka,bwa_freebayes,bwa_platypus,cortex,bwa_gatk;KM=8.81;KFP=0;KFF=0	GT	1|0
chr11	1575218	rs11389	T	G	.	PASS	MTD=cgi,bwa_freebayes,bwa_platypus,bwa_gatk,cortex,isaac_strelka;KM=10.80;KFP=0;KFF=0	GT	1|0
chr11	1576755	rs11390	C	T	.	PASS	MTD=isaac_strelka,bwa_freebayes,bwa_platypus,bwa_gatk;KM=11.60;KFP=0;KFF=0	GT	1|0
chr11	1577280	rs11393	G	T	.	PASS	MTD=cgi,bwa_freebayes,bwa_platypus,isaac_strelka,bwa_gatk;KM=15.12;KFP=0;KFF=0	GT	1|0
chr11	1577427	rs11394	C	T	.	PASS	MTD=cgi,bwa_freebayes,bwa_platypus,isaac_strelka,bwa_gatk;KM=8.80;KFP=0;KFF=0	GT	1|0
chr11	1577671	rs11395	A	C	.	PASS	MTD=cgi,bwa_freebayes,bwa_platypus,isaac_strelka,bwa_gatk;KM=10.00;KFP=0;KFF=0	GT	1|0
chr11	1578027	rs11396	G	A	.	PASS	MTD=cgi,bwa_freebayes,bwa_platypus,isaac_strelka,bwa_gatk;KM=14.04;KFP=0;KFF=0	GT	1|0
chr11	1578242	rs11397	G	T	.	PASS	MTD=cgi,bwa_freebayes,bwa_platypus,bwa_gatk,cortex,isaac_strelka;KM=13.20;KFP=0;KFF=0	GT	1|0
chr11	1578440	rs11398	G	A	.	PASS	MTD=cgi,bwa_freebayes,bwa_platypus,bwa_gatk,cortex,isaac_strelka;KM=12.30;KFP=0;KFF=0	GT	1|0
chr11	1578637	rs11399	A	G	.	PASS	MTD=cgi,bwa_freebayes,bwa_platypus,isaac_strelka,bwa_gatk;KM=9.75;KFP=0;KFF=0	GT	1|0
chr11	1579955	rs11402	A	G	.	PASS	MTD=cgi,bwa_freebayes,bwa_platypus,isaac_strelka,bwa_gatk;KM=15.00;KFP=0;KFF=0	GT	1|0
chr11	1580540	rs11403	A	G	.	PASS	MTD=cgi,bwa_freebayes,bwa_platypus,isaac_strelka,bwa_gatk;KM=9.00;KFP=0;KFF=0	GT	1|0
chr11	1586116	rs11406	C	A	.	PASS	MTD=cgi,bwa_freebayes,bwa_platypus,bwa_gatk,cortex,isaac_strelka;KM=12.20;KFP=0;KFF=0	GT	1|0
chr11	1586240	rs11407	A	C	.	PASS	MTD=cgi,bwa_freebayes,bwa_platypus,isaac_strelka,bwa_gatk;KM=12.31;KFP=0;KFF=0	GT	1|0
chr11	1586867	rs11408	C	T	.	PASS	MTD=cgi,bwa_freebayes,bwa_platypus,bwa_gatk,cortex,isaac_strelka;KM=12.20;KFP=0;KFF=0	GT	1|0
chr11	1586999	rs11409	A	C	.	PASS	MTD=cgi,bwa_freebayes,bwa_platypus,isaac_strelka,bwa_gatk;KM=12.19;KFP=0;KFF=0	GT	1|0
chr11	1587647	rs11410	G	A	.	PASS	MTD=cgi,bwa_freebayes,bwa_platypus,isaac_strelka,bwa_gatk;KM=9.38;KFP=0;KFF=0	GT	1|0
chr11	1588523	rs11411	G	A	.	PASS	MTD=cgi,bwa_freebayes,bwa_platypus,bwa_gatk,cortex,isaac_strelka;KM=10.70;KFP=0;KFF=0	GT	1|0
chr11	1588586	rs11412	T	C	.	PASS	MTD=cgi,bwa_freebayes,bwa_platypus,bwa_gatk,cortex,isaac_strelka;KM=11.40;KFP=0;KFF=0	GT	1|0
chr11	1588826	rs11413	A	G	.	PASS	MTD=isaac_strelka,bwa_freebayes,bwa_platypus,cortex,bwa_gatk;KM=7.90;KFP=0;KFF=0	GT	1|0
chr11	1590781	rs11414	G	A	.	PASS	MTD=cgi,bwa_freebayes,bwa_platypus,isaac_strelka,bwa_gatk;KM=8.00;KFP=0;KFF=0	GT	1|0
chr11	1592353	rs11415	A	G	.	PASS	MTD=cgi,bwa_freebayes,bwa_platypus,isaac_strelka,bwa_gatk;KM=9.88;KFP=0;KFF=0	GT	1|0
chr11	1592802	rs11416	C	G	.	PASS	MTD=cgi,bwa_freebayes,bwa_platypus,bwa_gatk,cortex,isaac_strelka;KM=11.70;KFP=0;KFF=0	GT	1|0
chr11	1593841	rs11417	C	T	.	PASS	MTD=cgi,bwa_freebayes,bwa_platypus,isaac_strelka,bwa_gatk;KM=11.30;KFP=0;KFF=0	GT	0|1
chr11	1594631	rs11418	G	T	.	PASS	MTD=cgi,bwa_freebayes,bwa_platypus,isaac_strelka,bwa_gatk;KM=9.30;KFP=0;KFF=0	GT	1|0
chr11	1594725	rs11419	C	A	.	PASS	MTD=cgi,bwa_freebayes,bwa_platypus,bwa_gatk,cortex,isaac_strelka;KM=11.90;KFP=0;KFF=0	GT	1|0
chr11	1594858	rs11420	T	C	.	PASS	MTD=cgi,bwa_freebayes,bwa_platypus,bwa_gatk,cortex,isaac_strelka;KM=13.00;KFP=0;KFF=0	GT	1|0
chr11	1602649	rs11425	C	A	.	PASS	MTD=cgi,bwa_freebayes,bwa_platypus,isaac_strelka,bwa_gatk;KM=11.31;KFP=0;KFF=0	GT	1|0
chr11	1602746	rs11426	T	C	.	PASS	MTD=isaac_strelka,bwa_freebayes,bwa_platypus,bwa_gatk;KM=11.50;KFP=0;KFF=0	GT	1|0
chr11	1603102	rs11427	G	T	.	PASS	MTD=cgi,bwa_freebayes,bwa_platypus,isaac_strelka,bwa_gatk;KM=9.75;KFP=0;KFF=0	GT	1|0
chr11	1603459	rs11428	G	A	.	PASS	MTD=cgi,bwa_freebayes,bwa_platypus,isaac_strelka,bwa_gatk;KM=16.70;KFP=0;KFF=0	GT	1|0
chr11	1603731	rs11429	T	C	.	PASS	MTD=isaac_strelka,bwa_freebayes,bwa_platypus,cortex,bwa_gatk;KM=12.30;KFP=0;KFF=0	GT	1|0
chr11	1604133	rs11430	T	C	.	PASS	MTD=cgi,bwa_freebayes,bwa_platypus,bwa_gatk,cortex,isaac_strelka;KM=11.56;KFP=0;KFF=0	GT	1|0
chr11	1605755	rs11431	A	T	.	PASS	MTD=cgi,bwa_freebayes,bwa_platypus,isaac_strelka,bwa_gatk;KM=16.12;KFP=0;KFF=0	GT	1|0
chr11	1606066	rs11432	C	T	.	PASS	MTD=cgi,bwa_freebayes,bwa_platypus,isaac_strelka,bwa_gatk;KM=13.60;KFP=0;KFF=0	GT	1|0
chr11	1606696	rs11433	T	C	.	PASS	MTD=cgi,bwa_freebayes,bwa_platypus,isaac_strelka,bwa_gatk;KM=12.10;KFP=0;KFF=0	GT	1|0
chr11	1607284	rs11434	A	G	.	PASS	MTD=cgi,bwa_freebayes,bwa_platypus,isaac_strelka,bwa_gatk;KM=9.69;KFP=0;KFF=0	GT	1|0
chr11	1607735	rs11436	G	A	.	PASS	MTD=isaac_strelka,bwa_freebayes,bwa_platypus,bwa_gatk;KM=11.12;KFP=0;KFF=0	GT	1|0
chr11	1607762	rs11437	G	A	.	PASS	MTD=isaac_strelka,bwa_freebayes,bwa_platypus;KM=10.62;KFP=0;KFF=0	GT	1|0
chr11	1609112	rs11438	T	A	.	PASS	MTD=cgi,bwa_freebayes,bwa_platypus,isaac_strelka,bwa_gatk;KM=12.50;KFP=0;KFF=0	GT	1|0
chr11	1609599	rs11439	C	G	.	PASS	MTD=cgi,bwa_freebayes,bwa_platypus,isaac_strelka,bwa_gatk;KM=13.50;KFP=0;KFF=0	GT	1|0
chr11	1610070	rs11440	T	G	.	PASS	MTD=cgi,bwa_freebayes,bwa_platypus,isaac_strelka,bwa_gatk;KM=9.60;KFP=0;KFF=0	GT	1|0
chr11	1610082	rs11441	C	T	.	PASS	MTD=cgi,bwa_freebayes,bwa_platypus,isaac_strelka,bwa_gatk;KM=10.30;KFP=0;KFF=0	GT	1|0
chr11	1613620	rs11445	A	G	.	PASS	MTD=cgi,bwa_freebayes,bwa_platypus,bwa_gatk,cortex,isaac_strelka;KM=10.35;KFP=0;KFF=0	GT	1|0
chr11	1616314	rs11446	T	C	.	PASS	MTD=cgi,bwa_freebayes,bwa_platypus,isaac_strelka,bwa_gatk;KM=10.31;KFP=0;KFF=0	GT	1|0
chr11	1616770	rs11447	C	A	.	PASS	MTD=cgi,bwa_freebayes,bwa_platypus,bwa_gatk,cortex,isaac_strelka;KM=15.55;KFP=0;KFF=0	GT	1|0
chr11	1616814	rs11448	G	A	.	PASS	MTD=cgi,bwa_freebayes,bwa_platypus,isaac_strelka,bwa_gatk;KM=14.82;KFP=0;KFF=0	GT	1|0
chr11	1617008	rs11449	A	G	.	PASS	MTD=cgi,bwa_freebayes,bwa_platypus,isaac_strelka,bwa_gatk;KM=13.69;KFP=0;KFF=0	GT	1|0
chr11	1618794	rs11450	C	T	.	PASS	MTD=cgi,bwa_freebayes,bwa_platypus,isaac_strelka,bwa_gatk;KM=9.53;KFP=0;KFF=0	GT	1|0
chr11	1619801	rs11452	G	A	.	PASS	MTD=cgi,bwa_freebayes,bwa_platypus,isaac_strelka,bwa_gatk;KM=11.80;KFP=0;KFF=0	GT	1|0
chr11	1619809	rs11453	A	G	.	PASS	MTD=cgi,bwa_freebayes,bwa_platypus,bwa_gatk;KM=10.90;KFP=0;KFF=0	GT	1|0
chr11	1619821	rs11454	G	A	.	PASS	MTD=cgi,bwa_freebayes,bwa_platypus,bwa_gatk;KM=10.90;KFP=0;KFF=0	GT	1|0
chr11	1620181	rs11455	A	C	.	PASS	MTD=cgi,bwa_freebayes,bwa_platypus,isaac_strelka,bwa_gatk;KM=12.67;KFP=0;KFF=0	GT	1|0
chr11	1620419	rs11456	C	T	.	PASS	MTD=isaac_strelka,bwa_freebayes,bwa_platypus,bwa_gatk;KM=13.12;KFP=0;KFF=0	GT	1|0
chr11	1620674	rs11457	A	G	.	PASS	MTD=cgi,bwa_freebayes,bwa_platypus,isaac_strelka,bwa_gatk;KM=10.67;KFP=0;KFF=0	GT	1|0
chr11	1623239	rs11458	G	A	.	PASS	MTD=cgi,bwa_freebayes,bwa_platypus,bwa_gatk,cortex,isaac_strelka;KM=10.52;KFP=0;KFF=0	GT	1|0
chr11	1624865	rs11459	C	T	.	PASS	MTD=cgi,bwa_freebayes,bwa_platypus,bwa_gatk;KM=5.96;KFP=0;KFF=0	GT	1|0
chr11	1625880	rs11460	T	C	.	PASS	MTD=cgi,bwa_freebayes,bwa_platypus,isaac_strelka,bwa_gatk;KM=11.62;KFP=0;KFF=0	GT	1|0
chr11	1626109	rs11461	C	T	.	PASS	MTD=cgi,bwa_freebayes,bwa_platypus,bwa_gatk,cortex,isaac_strelka;KM=12.33;KFP=0;KFF=0	GT	1|0
chr11	1628120	rs11462	T	C	.	PASS	MTD=cgi,bwa_freebayes,bwa_platypus,bwa_gatk,cortex,isaac_strelka;KM=11.40;KFP=0;KFF=0	GT	1|0
chr11	1628849	rs11463	C	T	.	PASS	MTD=cgi,bwa_freebayes,bwa_platypus,isaac_strelka,bwa_gatk;KM=11.27;KFP=0;KFF=0	GT	1|0
chr11	1629260	rs11464	C	G	.	PASS	MTD=cgi,bwa_freebayes,bwa_platypus,bwa_gatk,cortex,isaac_strelka;KM=10.31;KFP=0;KFF=0	GT	1|0
chr11	1629309	rs11465	C	G	.	PASS	MTD=isaac_strelka,bwa_freebayes,bwa_platypus,cortex,bwa_gatk;KM=9.80;KFP=0;KFF=0	GT	1|0
chr11	1629413	rs11466	G	T	.	PASS	MTD=cgi,bwa_freebayes,bwa_platypus,bwa_gatk,cortex,isaac_strelka;KM=9.27;KFP=0;KFF=0	GT	1|0
chr11	1631232	rs11474	G	A	.	PASS	MTD=cgi,bwa_freebayes,bwa_platypus,bwa_gatk,cortex,isaac_strelka;KM=10.27;KFP=0;KFF=0	GT	1|0
chr11	1631553	rs11475	C	T	.	PASS	MTD=cgi,bwa_freebayes,bwa_platypus,bwa_gatk,cortex,isaac_strelka;KM=10.00;KFP=0;KFF=0	GT	1|0
chr11	1631625	rs11476	A	G	.	PASS	MTD=cgi,bwa_freebayes,bwa_platypus,isaac_strelka,bwa_gatk;KM=11.74;KFP=0;KFF=0	GT	1|0
chr11	1631970	rs11477	A	G	.	PASS	MTD=isaac_strelka,bwa_freebayes,bwa_platypus,bwa_gatk;KM=12.09;KFP=0;KFF=0	GT	1|0
chr11	1632140	rs11478	A	G	.	PASS	MTD=cgi,bwa_freebayes,bwa_platypus,bwa_gatk,cortex,isaac_strelka;KM=9.60;KFP=0;KFF=0	GT	1|0
chr11	1632215	rs11479	C	T	.	PASS	MTD=cgi,bwa_freebayes,bwa_platypus,bwa_gatk,cortex,isaac_strelka;KM=11.27;KFP=0;KFF=0	GT	1|0
chr11	1632338	rs11480	C	T	.	PASS	MTD=cgi,bwa_freebayes,bwa_platypus,isaac_strelka,bwa_gatk;KM=11.47;KFP=0;KFF=0	GT	1|0
chr11	1632377	rs11481	A	G	.	PASS	MTD=isaac_strelka,bwa_freebayes,bwa_platypus,bwa_gatk;KM=9.00;KFP=0;KFF=0	GT	1|0
chr11	1632460	rs11482	G	A	.	PASS	MTD=cgi,bwa_freebayes,bwa_platypus,isaac_strelka,bwa_gatk;KM=10.67;KFP=0;KFF=0	GT	1|0
chr11	1632724	rs11483	A	G	.	PASS	MTD=cgi,bwa_freebayes,bwa_platypus,isaac_strelka,bwa_gatk;KM=10.25;KFP=0;KFF=0	GT	1|0
chr11	1635476	rs11484	G	A	.	PASS	MTD=cgi,bwa_freebayes,bwa_gatk;KM=3.20;KFP=0;KFF=0	GT	0|1
chr11	1635711	rs11485	A	G	.	PASS	MTD=isaac_strelka,bwa_freebayes,bwa_platypus,cortex,bwa_gatk;KM=11.27;KFP=0;KFF=0	GT	0|1
chr11	1635714	rs11486	A	G	.	PASS	MTD=isaac_strelka,bwa_freebayes,bwa_platypus,cortex,bwa_gatk;KM=11.45;KFP=0;KFF=0	GT	0|1
chr11	1635901	rs11487	G	C	.	PASS	MTD=cgi,bwa_freebayes,bwa_platypus,bwa_gatk,cortex,isaac_strelka;KM=12.67;KFP=0;KFF=0	GT	1|0
chr11	1636445	rs11488	C	G	.	PASS	MTD=cgi,bwa_freebayes,bwa_platypus,bwa_gatk,cortex,isaac_strelka;KM=9.69;KFP=0;KFF=0	GT	0|1
chr11	1636547	rs11489	T	C	.	PASS	MTD=cgi,bwa_freebayes,bwa_platypus,bwa_gatk,cortex,isaac_strelka;KM=13.73;KFP=0;KFF=0	GT	0|1
chr11	1636852	rs11490	T	C	.	PASS	MTD=cgi,bwa_freebayes,bwa_platypus,isaac_strelka,bwa_gatk;KM=14.64;KFP=0;KFF=0	GT	0|1
chr11	1637001	rs11491	G	C	.	PASS	MTD=isaac_strelka,bwa_freebayes,bwa_platypus,bwa_gatk;KM=7.80;KFP=0;KFF=0	GT	0|1
chr11	1637023	rs11492	G	T	.	PASS	MTD=isaac_strelka,bwa_freebayes,bwa_platypus,bwa_gatk;KM=8.60;KFP=0;KFF=0	GT	0|1
chr11	1637122	rs11493	G	A	.	PASS	MTD=isaac_strelka,bwa_freebayes,bwa_platypus,bwa_gatk;KM=13.20;KFP=0;KFF=0	GT	1|0
chr11	1638078	rs11494	G	A	.	PASS	MTD=cgi,bwa_freebayes,bwa_platypus,bwa_gatk,cortex,isaac_strelka;KM=13.00;KFP=0;KFF=0	GT	0|1
chr11	1638347	rs11495	G	A	.	PASS	MTD=cgi,bwa_freebayes,bwa_platypus,isaac_strelka,bwa_gatk;KM=11.00;KFP=0;KFF=0	GT	1|0
chr11	1638580	rs11496	G	A	.	PASS	MTD=cgi,bwa_freebayes,bwa_platypus,isaac_strelka,bwa_gatk;KM=6.73;KFP=0;KFF=0	GT	0|1
chr11	1638668	rs11497	T	C	.	PASS	MTD=isaac_strelka,bwa_freebayes,bwa_platypus,bwa_gatk;KM=11.80;KFP=0;KFF=0	GT	0|1
chr11	1638676	rs11498	C	A	.	PASS	MTD=cgi,bwa_freebayes,bwa_platypus,isaac_strelka,bwa_gatk;KM=13.36;KFP=0;KFF=0	GT	0|1
chr11	1638718	rs11499	A	C	.	PASS	MTD=cgi,bwa_freebayes,bwa_platypus,isaac_strelka,bwa_gatk;KM=12.67;KFP=0;KFF=0	GT	1|0
chr11	1639399	rs11500	C	T	.	PASS	MTD=cgi,bwa_freebayes,bwa_platypus,bwa_gatk,cortex,isaac_strelka;KM=10.70;KFP=0;KFF=0	GT	0|1
chr11	1639574	rs11501	C	T	.	PASS	MTD=cgi,bwa_freebayes,bwa_platypus,bwa_gatk,cortex,isaac_strelka;KM=12.10;KFP=0;KFF=0	GT	0|1
chr11	1639949	rs11502	C	T	.	PASS	MTD=cgi,bwa_freebayes,bwa_platypus,bwa_gatk,cortex,isaac_strelka;KM=10.38;KFP=0;KFF=0	GT	0|1
chr11	1640331	rs11503	T	C	.	PASS	MTD=isaac_strelka,bwa_freebayes,bwa_platypus,bwa_gatk;KM=7.67;KFP=0;KFF=0	GT	0|1
chr11	1640347	rs11504	C	T	.	PASS	MTD=isaac_strelka,bwa_freebayes,bwa_platypus,bwa_gatk;KM=10.40;KFP=0;KFF=0	GT	1|0
chr11	1640675	rs11505	C	T	.	PASS	MTD=cgi,bwa_freebayes,bwa_platypus,bwa_gatk,cortex,isaac_strelka;KM=8.90;KFP=0;KFF=0	GT	0|1
chr11	1640885	rs11506	C	T	.	PASS	MTD=cgi,bwa_freebayes,bwa_platypus,isaac_strelka,bwa_gatk;KM=9.89;KFP=0;KFF=0	GT	1|0
chr11	1641169	rs11507	T	C	.	PASS	MTD=cgi,bwa_freebayes,bwa_platypus,bwa_gatk,cortex,isaac_strelka;KM=10.75;KFP=0;KFF=0	GT	1|0
chr11	1641306	rs11508	G	A	.	PASS	MTD=cgi,bwa_freebayes,bwa_platypus,bwa_gatk,cortex,isaac_strelka;KM=8.69;KFP=0;KFF=0	GT	0|1
chr11	1644258	rs11511	G	T	.	PASS	MTD=isaac_strelka,bwa_freebayes,bwa_platypus,bwa_gatk;KM=11.67;KFP=0;KFF=0	GT	1|0
chr11	1644382	rs11512	C	A	.	PASS	MTD=isaac_strelka,bwa_freebayes,bwa_platypus,bwa_gatk;KM=12.67;KFP=0;KFF=0	GT	1|0
chr11	1644398	rs11513	G	C	.	PASS	MTD=isaac_strelka,bwa_freebayes,bwa_platypus,bwa_gatk;KM=11.33;KFP=0;KFF=0	GT	0|1
chr11	1644778	rs11514	G	A	.	PASS	MTD=cgi,bwa_freebayes,bwa_platypus,bwa_gatk,cortex,isaac_strelka;KM=10.00;KFP=0;KFF=0	GT	1|0
chr11	1645068	rs11515	A	T	.	PASS	MTD=cgi,bwa_freebayes,bwa_platypus,bwa_gatk,cortex,isaac_strelka;KM=9.56;KFP=0;KFF=0	GT	0|1
chr11	1645188	rs11516	T	G	.	PASS	MTD=cgi,bwa_freebayes,bwa_platypus,bwa_gatk,cortex,isaac_strelka;KM=8.26;KFP=0;KFF=0	GT	0|1
chr11	1646718	rs11517	C	T	.	PASS	MTD=cgi,bwa_freebayes,bwa_platypus,bwa_gatk,cortex,isaac_strelka;KM=13.56;KFP=0;KFF=0	GT	0|1
chr11	1647801	rs11518	C	T	.	PASS	MTD=cgi,bwa_freebayes,bwa_platypus,isaac_strelka,bwa_gatk;KM=6.80;KFP=0;KFF=0	GT	0|1
chr11	1648340	rs11519	C	A	.	PASS	MTD=cgi,bwa_freebayes,bwa_platypus,bwa_gatk,cortex,isaac_strelka;KM=11.00;KFP=0;KFF=0	GT	1|0
chr11	1649719	rs11520	C	T	.	PASS	MTD=isaac_strelka,bwa_freebayes,bwa_platypus,bwa_gatk;KM=9.10;KFP=0;KFF=0	GT	1|0
chr11	1650109	rs11521	A	C	.	PASS	MTD=isaac_strelka,bwa_freebayes,bwa_platypus,cortex,bwa_gatk;KM=11.25;KFP=0;KFF=0	GT	0|1
chr11	1650753	rs11522	C	T	.	PASS	MTD=cgi,bwa_freebayes,bwa_platypus,bwa_gatk,cortex,isaac_strelka;KM=10.78;KFP=0;KFF=0	GT	1|0
chr11	1650806	rs11523	G	A	.	PASS	MTD=isaac_strelka,bwa_freebayes,bwa_platypus,bwa_gatk;KM=8.20;KFP=0;KFF=0	GT	0|1
chr11	1651111	rs11524	G	A	.	PASS	MTD=cgi,bwa_freebayes,bwa_platypus,bwa_gatk,cortex,isaac_strelka;KM=11.06;KFP=0;KFF=0	GT	0|1
chr11	1651480	rs11525	C	T	.	PASS	MTD=cgi,bwa_freebayes,bwa_platypus,isaac_strelka,bwa_gatk;KM=11.67;KFP=0;KFF=0	GT	1|0
chr11	1652406	rs11526	A	G	.	PASS	MTD=cgi,bwa_freebayes,bwa_platypus,bwa_gatk,cortex,isaac_strelka;KM=8.67;KFP=0;KFF=0	GT	1|0
chr11	1652996	rs11528	G	T	.	PASS	MTD=cgi,bwa_freebayes,bwa_platypus,bwa_gatk,cortex,isaac_strelka;KM=9.69;KFP=0;KFF=0	GT	0|1
chr11	1654547	rs11530	G	A	.	PASS	MTD=isaac_strelka,bwa_freebayes,bwa_platypus,cortex,bwa_gatk;KM=12.81;KFP=0;KFF=0	GT	0|1
chr11	1655527	rs11531	C	T	.	PASS	MTD=cgi,bwa_freebayes,bwa_platypus,bwa_gatk,cortex,isaac_strelka;KM=10.00;KFP=0;KFF=0	GT	1|0
chr11	1655692	rs11532	T	C	.	PASS	MTD=cgi,bwa_freebayes,bwa_platypus,bwa_gatk,cortex,isaac_strelka;KM=12.00;KFP=0;KFF=0	GT	1|0
chr11	1655712	rs11533	G	A	.	PASS	MTD=cgi,bwa_freebayes,bwa_platypus,bwa_gatk,cortex,isaac_strelka;KM=13.50;KFP=0;KFF=0	GT	1|0
chr11	1655966	rs11534	A	G	.	PASS	MTD=cgi,bwa_freebayes,bwa_platypus,bwa_gatk,cortex,isaac_strelka;KM=9.88;KFP=0;KFF=0	GT	1|0
chr11	1656018	rs11535	A	T	.	PASS	MTD=cgi,bwa_freebayes,bwa_platypus,bwa_gatk,cortex,isaac_strelka;KM=11.06;KFP=0;KFF=0	GT	1|0
chr11	1656121	rs11536	A	C	.	PASS	MTD=cgi,bwa_freebayes,bwa_platypus,isaac_strelka,bwa_gatk;KM=10.33;KFP=0;KFF=0	GT	1|0
chr11	1656322	rs11537	A	G	.	PASS	MTD=cgi,bwa_freebayes,bwa_platypus,bwa_gatk,cortex,isaac_strelka;KM=12.39;KFP=0;KFF=0	GT	1|0
chr11	1656784	rs11538	T	G	.	PASS	MTD=cgi,bwa_freebayes,bwa_platypus,bwa_gatk,cortex,isaac_strelka;KM=12.17;KFP=0;KFF=0	GT	1|0
chr11	1656825	rs11539	C	G	.	PASS	MTD=cgi,bwa_freebayes,bwa_platypus,bwa_gatk,cortex,isaac_strelka;KM=12.44;KFP=0;KFF=0	GT	1|0
chr11	1657795	rs11540	C	T	.	PASS	MTD=cgi,bwa_freebayes,bwa_platypus,bwa_gatk,cortex,isaac_strelka;KM=12.12;KFP=0;KFF=0	GT	1|0
chr11	1657831	rs11541	G	T	.	PASS	MTD=cgi,bwa_freebayes,bwa_platypus,bwa_gatk,cortex,isaac_strelka;KM=11.04;KFP=0;KFF=0	GT	1|0
chr11	1657924	rs11542	T	C	.	PASS	MTD=cgi,bwa_freebayes,bwa_platypus,isaac_strelka,bwa_gatk;KM=13.75;KFP=0;KFF=0	GT	1|0
chr11	1657933	rs11543	G	A	.	PASS	MTD=cgi,bwa_freebayes,bwa_platypus,isaac_strelka,bwa_gatk;KM=13.62;KFP=0;KFF=0	GT	1|0
chr11	1657971	rs11544	G	A	.	PASS	MTD=cgi,bwa_freebayes,bwa_platypus,isaac_strelka,bwa_gatk;KM=10.89;KFP=0;KFF=0	GT	1|0
chr11	1658002	rs11545	C	T	.	PASS	MTD=cgi,bwa_freebayes,bwa_platypus,isaac_strelka,bwa_gatk;KM=11.33;KFP=0;KFF=0	GT	1|0
chr11	1658234	rs11546	C	T	.	PASS	MTD=cgi,bwa_freebayes,bwa_platypus,bwa_gatk,cortex,isaac_strelka;KM=12.26;KFP=0;KFF=0	GT	1|0
chr11	1658553	rs11547	T	C	.	PASS	MTD=cgi,bwa_freebayes,bwa_platypus,isaac_strelka;KM=9.40;KFP=0;KFF=0	GT	1|0
chr11	1658658	rs11548	C	T	.	PASS	MTD=cgi,bwa_freebayes,bwa_platypus,isaac_strelka,bwa_gatk;KM=11.12;KFP=0;KFF=0	GT	1|0
chr11	1658747	rs11549	C	T	.	PASS	MTD=cgi,bwa_freebayes,bwa_platypus,isaac_strelka,bwa_gatk;KM=7.67;KFP=0;KFF=0	GT	0|1
chr11	1658931	rs11550	C	T	.	PASS	MTD=cgi,bwa_freebayes,bwa_platypus,bwa_gatk,cortex,isaac_strelka;KM=10.00;KFP=0;KFF=0	GT	1|0
chr11	1659357	rs11551	C	T	.	PASS	MTD=cgi,bwa_freebayes,bwa_platypus,isaac_strelka,bwa_gatk;KM=9.67;KFP=0;KFF=0	GT	1|0
chr11	1659986	rs11552	T	G	.	PASS	MTD=cgi,bwa_freebayes,bwa_platypus,isaac_strelka,bwa_gatk;KM=9.33;KFP=0;KFF=0	GT	1|0
chr11	1660029	rs11553	A	G	.	PASS	MTD=isaac_strelka,bwa_freebayes,bwa_platypus,bwa_gatk;KM=12.25;KFP=0;KFF=0	GT	1|0
chr11	1661838	rs11558	G	A	.	PASS	MTD=isaac_strelka,bwa_freebayes,bwa_gatk;KM=10.22;KFP=0;KFF=0	GT	1|0
chr11	1662262	rs11559	T	C	.	PASS	MTD=isaac_strelka,bwa_freebayes,bwa_gatk;KM=7.89;KFP=0;KFF=0	GT	0|1
chr11	1662334	rs11560	G	T	.	PASS	MTD=isaac_strelka,bwa_freebayes,bwa_platypus,bwa_gatk;KM=11.00;KFP=0;KFF=0	GT	0|1
chr11	1662608	rs11561	A	G	.	PASS	MTD=isaac_strelka,bwa_freebayes,bwa_gatk;KM=12.61;KFP=0;KFF=0	GT	1|0
chr11	1663036	rs11562	G	A	.	PASS	MTD=isaac_strelka,bwa_freebayes,bwa_platypus,bwa_gatk;KM=11.60;KFP=0;KFF=0	GT	0|1
chr11	1663198	rs11563	A	G	.	PASS	MTD=isaac_strelka,bwa_freebayes,bwa_platypus,bwa_gatk;KM=13.00;KFP=0;KFF=0	GT	0|1
chr11	1663394	rs11564	C	T	.	PASS	MTD=isaac_strelka,bwa_freebayes,bwa_platypus,bwa_gatk;KM=11.27;KFP=0;KFF=0	GT	1|0
chr11	1669403	rs11569	G	C	.	PASS	MTD=cgi,bwa_freebayes,bwa_platypus,bwa_gatk,cortex,isaac_strelka;KM=10.70;KFP=0;KFF=0	GT	1|0
chr11	1669754	rs11570	C	G	.	PASS	MTD=cgi,bwa_freebayes,bwa_platypus,isaac_strelka,bwa_gatk;KM=11.60;KFP=0;KFF=0	GT	1|0
chr11	1696804	rs11573	T	A	.	PASS	MTD=cgi,bwa_freebayes,bwa_platypus,bwa_gatk,cortex,isaac_strelka;KM=11.69;KFP=0;KFF=0	GT	0|1
chr11	1704276	rs11574	G	A	.	PASS	MTD=isaac_strelka,bwa_freebayes,bwa_platypus,bwa_gatk;KM=11.64;KFP=0;KFF=0	GT	0|1
chr11	1724780	rs11575	G	A	.	PASS	MTD=cgi,bwa_freebayes,bwa_platypus,bwa_gatk,cortex,isaac_strelka;KM=13.33;KFP=0;KFF=0	GT	1|0
chr11	1735618	rs11576	C	T	.	PASS	MTD=cgi,bwa_freebayes,bwa_platypus,isaac_strelka,bwa_gatk;KM=10.33;KFP=0;KFF=0	GT	0|1
chr11	1750641	rs11577	C	T	.	PASS	MTD=cgi,bwa_freebayes,bwa_platypus,bwa_gatk,cortex,isaac_strelka;KM=8.00;KFP=0;KFF=0	GT	1|0
chr11	1753436	rs11578	T	C	.	PASS	MTD=cgi,bwa_freebayes,bwa_platypus,bwa_gatk,cortex,isaac_strelka;KM=7.00;KFP=0;KFF=0	GT	1|0
chr11	1757908	rs11579	C	T	.	PASS	MTD=cgi,bwa_freebayes,bwa_platypus,bwa_gatk,cortex,isaac_strelka;KM=9.75;KFP=0;KFF=0	GT	0|1
chr11	1758538	rs11580	C	A	.	PASS	MTD=cgi,bwa_freebayes,bwa_platypus,bwa_gatk,cortex,isaac_strelka;KM=8.60;KFP=0;KFF=0	GT	0|1
chr11	1767939	rs11581	C	T	.	PASS	MTD=cgi,bwa_freebayes,bwa_platypus,bwa_gatk,cortex,isaac_strelka;KM=8.00;KFP=0;KFF=0	GT	1|0
chr11	1770207	rs11582	G	A	.	PASS	MTD=cgi,bwa_freebayes,bwa_platypus,isaac_strelka,bwa_gatk;KM=9.90;KFP=0;KFF=0	GT	0|1
chr11	1778920	rs11583	C	T	.	PASS	MTD=cgi,bwa_freebayes,bwa_platypus,bwa_gatk,cortex,isaac_strelka;KM=11.38;KFP=0;KFF=0	GT	0|1
chr11	1797227	rs11585	C	T	.	PASS	MTD=cgi,bwa_freebayes,bwa_platypus,isaac_strelka,bwa_gatk;KM=11.89;KFP=0;KFF=0	GT	0|1
chr11	1797397	rs11586	T	G	.	PASS	MTD=cgi,bwa_freebayes,bwa_platypus,isaac_strelka,bwa_gatk;KM=10.67;KFP=0;KFF=0	GT	1|0
chr11	1803023	rs11587	G	A	.	PASS	MTD=isaac_strelka,bwa_freebayes,bwa_platypus,cortex,bwa_gatk;KM=10.00;KFP=0;KFF=0	GT	1|0
chr11	1803230	rs11588	G	A	.	PASS	MTD=cgi,bwa_freebayes,bwa_platypus,bwa_gatk,cortex,isaac_strelka;KM=6.00;KFP=0;KFF=0	GT	1|0
chr11	1805161	rs11591	G	C	.	PASS	MTD=cgi,bwa_freebayes,bwa_platypus,bwa_gatk,cortex,isaac_strelka;KM=11.69;KFP=0;KFF=0	GT	0|1
chr11	1807078	rs11592	C	G	.	PASS	MTD=cgi,bwa_freebayes,bwa_platypus,isaac_strelka,bwa_gatk;KM=6.90;KFP=0;KFF=0	GT	0|1
chr11	1807711	rs11593	G	A	.	PASS	MTD=cgi,bwa_freebayes,bwa_platypus,bwa_gatk,cortex,isaac_strelka;KM=11.00;KFP=0;KFF=0	GT	0|1
chr11	1835812	rs11594	G	T	.	PASS	MTD=cgi,bwa_freebayes,bwa_platypus,isaac_strelka,bwa_gatk;KM=9.13;KFP=0;KFF=0	GT	1|0
chr11	1836532	rs11595	C	T	.	PASS	MTD=cgi,bwa_freebayes,bwa_platypus,isaac_strelka,bwa_gatk;KM=10.67;KFP=0;KFF=0	GT	1|0
chr11	1836700	rs11596	G	A	.	PASS	MTD=cgi,bwa_freebayes,bwa_platypus,bwa_gatk,cortex,isaac_strelka;KM=11.80;KFP=0;KFF=0	GT	1|0
chr11	1837342	rs11597	C	T	.	PASS	MTD=cgi,bwa_freebayes,bwa_platypus,bwa_gatk,cortex,isaac_strelka;KM=9.45;KFP=0;KFF=0	GT	1|0
chr11	1837952	rs11598	G	A	.	PASS	MTD=isaac_strelka,bwa_freebayes,bwa_platypus,cortex,bwa_gatk;KM=11.36;KFP=0;KFF=0	GT	1|0
chr11	1838078	rs11599	C	G	.	PASS	MTD=isaac_strelka,bwa_freebayes,bwa_platypus,bwa_gatk;KM=9.91;KFP=0;KFF=0	GT	1|0
chr11	1838096	rs11600	C	T	.	PASS	MTD=isaac_strelka,bwa_freebayes,bwa_platypus,bwa_gatk;KM=7.27;KFP=0;KFF=0	GT	0|1
chr11	1838712	rs11601	G	C	.	PASS	MTD=cgi,bwa_freebayes,bwa_platypus,bwa_gatk,cortex,isaac_strelka;KM=11.07;KFP=0;KFF=0	GT	1|0
chr11	1839194	rs11602	G	C	.	PASS	MTD=cgi,bwa_freebayes,bwa_platypus,bwa_gatk,cortex,isaac_strelka;KM=8.00;KFP=0;KFF=0	GT	1|0
chr11	1839995	rs11603	C	A	.	PASS	MTD=isaac_strelka,bwa_freebayes,bwa_platypus,bwa_gatk;KM=7.13;KFP=0;KFF=0	GT	1|0
chr11	1840682	rs11604	G	A	.	PASS	MTD=isaac_strelka,bwa_freebayes,bwa_platypus,cortex,bwa_gatk;KM=6.50;KFP=0;KFF=0	GT	0|1
chr11	1840938	rs11605	C	T	.	PASS	MTD=cgi,bwa_freebayes,bwa_platypus,bwa_gatk,cortex,isaac_strelka;KM=5.47;KFP=0;KFF=0	GT	1|0
chr11	1842910	rs11606	A	C	.	PASS	MTD=isaac_strelka,bwa_freebayes,bwa_platypus,cortex,bwa_gatk;KM=10.00;KFP=0;KFF=0	GT	1|0
chr11	1842999	rs11607	C	G	.	PASS	MTD=cgi,bwa_freebayes,bwa_platypus,bwa_gatk,cortex,isaac_strelka;KM=10.70;KFP=0;KFF=0	GT	1|0
chr11	1846706	rs11608	C	T	.	PASS	MTD=cgi,bwa_freebayes,bwa_platypus,isaac_strelka,bwa_gatk;KM=7.00;KFP=0;KFF=0	GT	1|0
chr11	1848180	rs11609	T	A	.	PASS	MTD=isaac_strelka,bwa_freebayes,bwa_gatk;KM=3.55;KFP=0;KFF=0	GT	1|0
chr11	1849333	rs11610	T	C	.	PASS	MTD=cgi,bwa_freebayes,bwa_platypus,isaac_strelka,bwa_gatk;KM=13.53;KFP=0;KFF=0	GT	0|1
chr11	1849622	rs11611	G	A	.	PASS	MTD=cgi,bwa_freebayes,bwa_platypus,bwa_gatk,cortex,isaac_strelka;KM=8.35;KFP=0;KFF=0	GT	1|0
chr11	1852002	rs11612	A	T	.	PASS	MTD=cgi,bwa_freebayes,bwa_platypus,bwa_gatk,cortex,isaac_strelka;KM=8.75;KFP=0;KFF=0	GT	1|0
chr11	1852842	rs11613	G	A	.	PASS	MTD=cgi,bwa_freebayes,bwa_platypus,bwa_gatk,cortex,isaac_strelka;KM=9.57;KFP=0;KFF=0	GT	1|0
chr11	1852991	rs11614	C	T	.	PASS	MTD=cgi,bwa_freebayes,bwa_platypus,bwa_gatk,cortex,isaac_strelka;KM=11.39;KFP=0;KFF=0	GT	1|0
chr11	1853062	rs11615	G	A	.	PASS	MTD=cgi,bwa_freebayes,bwa_platypus,isaac_strelka,bwa_gatk;KM=8.48;KFP=0;KFF=0	GT	1|0
chr11	1853615	rs11616	T	C	.	PASS	MTD=isaac_strelka,bwa_freebayes,bwa_platypus,cortex,bwa_gatk;KM=10.45;KFP=0;KFF=0	GT	1|0
chr11	1853662	rs11617	G	A	.	PASS	MTD=cgi,bwa_freebayes,bwa_platypus,bwa_gatk,cortex,isaac_strelka;KM=10.33;KFP=0;KFF=0	GT	1|0
chr11	1853837	rs11618	G	A	.	PASS	MTD=cgi,bwa_freebayes,bwa_platypus,bwa_gatk,cortex,isaac_strelka;KM=12.04;KFP=0;KFF=0	GT	1|0
chr11	1854656	rs11619	C	T	.	PASS	MTD=cgi,bwa_freebayes,bwa_platypus,bwa_gatk,cortex,isaac_strelka;KM=9.48;KFP=0;KFF=0	GT	1|0
chr11	1854927	rs11620	G	A	.	PASS	MTD=cgi,bwa_freebayes,bwa_platypus,isaac_strelka,bwa_gatk;KM=7.09;KFP=0;KFF=0	GT	1|0
chr11	1855364	rs11621	C	T	.	PASS	MTD=cgi,bwa_freebayes,bwa_platypus,isaac_strelka,bwa_gatk;KM=9.38;KFP=0;KFF=0	GT	0|1
chr11	1855637	rs11622	C	T	.	PASS	MTD=cgi,bwa_freebayes,bwa_platypus,bwa_gatk,cortex,isaac_strelka;KM=12.26;KFP=0;KFF=0	GT	1|0
chr11	1855715	rs11623	G	A	.	PASS	MTD=cgi,bwa_freebayes,bwa_platypus,isaac_strelka,bwa_gatk;KM=9.25;KFP=0;KFF=0	GT	1|0
chr11	1855725	rs11624	A	C	.	PASS	MTD=cgi,bwa_freebayes,bwa_platypus,isaac_strelka,bwa_gatk;KM=11.12;KFP=0;KFF=0	GT	1|0
chr11	1856044	rs11625	C	T	.	PASS	MTD=cgi,bwa_freebayes,bwa_platypus,bwa_gatk,cortex,isaac_strelka;KM=10.13;KFP=0;KFF=0	GT	1|0
chr11	1856303	rs11626	T	C	.	PASS	MTD=cgi,bwa_freebayes,bwa_platypus,isaac_strelka,bwa_gatk;KM=10.00;KFP=0;KFF=0	GT	1|0
chr11	1857176	rs11627	C	T	.	PASS	MTD=cgi,bwa_freebayes,bwa_platypus,bwa_gatk,cortex,isaac_strelka;KM=12.00;KFP=0;KFF=0	GT	0|1
chr11	1857871	rs11628	C	G	.	PASS	MTD=cgi,bwa_freebayes,bwa_platypus,isaac_strelka,bwa_gatk;KM=8.67;KFP=0;KFF=0	GT	1|0
chr11	1858096	rs11629	C	T	.	PASS	MTD=cgi,bwa_freebayes,bwa_platypus,bwa_gatk,cortex,isaac_strelka;KM=12.04;KFP=0;KFF=0	GT	1|0
chr11	1859246	rs11630	T	C	.	PASS	MTD=cgi,bwa_freebayes,bwa_platypus,bwa_gatk,cortex,isaac_strelka;KM=9.47;KFP=0;KFF=0	GT	1|0
chr11	1859366	rs11631	C	G	.	PASS	MTD=cgi,bwa_freebayes,bwa_platypus,bwa_gatk,cortex,isaac_strelka;KM=12.09;KFP=0;KFF=0	GT	1|0
chr11	1859552	rs11632	G	A	.	PASS	MTD=cgi,bwa_freebayes,bwa_platypus,isaac_strelka,bwa_gatk;KM=10.80;KFP=0;KFF=0	GT	0|1
chr11	1859581	rs11633	G	A	.	PASS	MTD=cgi,bwa_freebayes,bwa_platypus,isaac_strelka,bwa_gatk;KM=10.45;KFP=0;KFF=0	GT	1|0
chr11	1859841	rs11634	G	A	.	PASS	MTD=cgi,bwa_freebayes,bwa_platypus,isaac_strelka,bwa_gatk;KM=9.18;KFP=0;KFF=0	GT	1|0
chr11	1860748	rs11635	C	T	.	PASS	MTD=cgi,bwa_freebayes,bwa_platypus,isaac_strelka,bwa_gatk;KM=14.60;KFP=0;KFF=0	GT	0|1
chr11	1861018	rs11636	T	C	.	PASS	MTD=cgi,bwa_freebayes,bwa_platypus,bwa_gatk,cortex,isaac_strelka;KM=12.80;KFP=0;KFF=0	GT	1|0
chr11	1862625	rs11638	T	C	.	PASS	MTD=isaac_strelka,bwa_freebayes,bwa_platypus,cortex,bwa_gatk;KM=11.40;KFP=0;KFF=0	GT	1|0
chr11	1863112	rs11639	G	A	.	PASS	MTD=cgi,bwa_freebayes,bwa_platypus,isaac_strelka,bwa_gatk;KM=9.00;KFP=0;KFF=0	GT	1|0
chr11	1863887	rs11640	A	T	.	PASS	MTD=cgi,bwa_freebayes,bwa_platypus,bwa_gatk,cortex,isaac_strelka;KM=9.53;KFP=0;KFF=0	GT	1|0
chr11	1865076	rs11641	C	T	.	PASS	MTD=cgi,bwa_freebayes,bwa_platypus,bwa_gatk,cortex,isaac_strelka;KM=6.96;KFP=0;KFF=0	GT	0|1
chr11	1865748	rs11642	A	G	.	PASS	MTD=cgi,bwa_freebayes,bwa_platypus,bwa_gatk,cortex,isaac_strelka;KM=9.10;KFP=0;KFF=0	GT	0|1
chr11	1867384	rs11643	C	T	.	PASS	MTD=cgi,bwa_freebayes,bwa_platypus,bwa_gatk,cortex,isaac_strelka;KM=5.56;KFP=0;KFF=0	GT	1|0
chr11	1867725	rs11644	G	A	.	PASS	MTD=cgi,bwa_freebayes,bwa_platypus,bwa_gatk,cortex,isaac_strelka;KM=12.10;KFP=0;KFF=0	GT	0|1
chr11	1867846	rs11645	C	T	.	PASS	MTD=isaac_strelka,bwa_freebayes,bwa_platypus,bwa_gatk;KM=6.65;KFP=0;KFF=0	GT	1|0
chr11	1868019	rs11646	C	T	.	PASS	MTD=cgi,bwa_freebayes,bwa_platypus,bwa_gatk,cortex,isaac_strelka;KM=9.00;KFP=0;KFF=0	GT	1|0
chr11	1868176	rs11647	C	T	.	PASS	MTD=isaac_strelka,bwa_freebayes,bwa_platypus,cortex,bwa_gatk;KM=10.69;KFP=0;KFF=0	GT	0|1
chr11	1869513	rs11648	C	T	.	PASS	MTD=cgi,isaac_strelka,bwa_platypus,cortex,bwa_gatk;KM=6.67;KFP=0;KFF=0	GT	1|0
chr11	1869591	rs11649	G	A	.	PASS	MTD=bwa_freebayes,bwa_platypus,bwa_gatk;KM=8.90;KFP=0;KFF=0	GT	0|1
chr11	1869599	rs11650	C	A	.	PASS	MTD=bwa_freebayes,bwa_platypus,bwa_gatk;KM=8.56;KFP=0;KFF=0	GT	0|1
chr11	1870011	rs11651	G	A	.	PASS	MTD=cgi,bwa_freebayes,bwa_platypus,bwa_gatk,cortex,isaac_strelka;KM=8.10;KFP=0;KFF=0	GT	0|1
chr11	1870492	rs11652	C	T	.	PASS	MTD=cgi,bwa_freebayes,bwa_platypus,bwa_gatk,cortex,isaac_strelka;KM=10.28;KFP=0;KFF=0	GT	1|0
chr11	1870656	rs11653	G	A	.	PASS	MTD=cgi,bwa_freebayes,bwa_platypus,bwa_gatk,cortex,isaac_strelka;KM=10.10;KFP=0;KFF=0	GT	0|1
chr11	1878732	rs11656	G	A	.	PASS	MTD=cgi,bwa_freebayes,bwa_platypus,isaac_strelka,bwa_gatk;KM=9.87;KFP=0;KFF=0	GT	1|0
chr11	1879211	rs11657	G	A	.	PASS	MTD=cgi,bwa_freebayes,bwa_platypus,isaac_strelka,bwa_gatk;KM=11.81;KFP=0;KFF=0	GT	0|1
chr11	1879471	rs11658	C	T	.	PASS	MTD=cgi,bwa_freebayes,bwa_platypus,bwa_gatk,cortex,isaac_strelka;KM=8.67;KFP=0;KFF=0	GT	1|0
chr11	1879935	rs11659	G	A	.	PASS	MTD=cgi,bwa_freebayes,bwa_platypus,bwa_gatk,cortex,isaac_strelka;KM=8.94;KFP=0;KFF=0	GT	0|1
chr11	1880617	rs11660	C	T	.	PASS	MTD=cgi,bwa_freebayes,bwa_platypus,bwa_gatk,cortex,isaac_strelka;KM=12.00;KFP=0;KFF=0	GT	0|1
chr11	1880707	rs11661	T	A	.	PASS	MTD=cgi,bwa_freebayes,bwa_platypus,bwa_gatk,cortex,isaac_strelka;KM=12.00;KFP=0;KFF=0	GT	0|1
chr11	1881245	rs11662	G	A	.	PASS	MTD=isaac_strelka,bwa_freebayes,bwa_platypus,bwa_gatk;KM=10.45;KFP=0;KFF=0	GT	1|0
chr11	1881538	rs11663	G	A	.	PASS	MTD=cgi,bwa_freebayes,bwa_platypus,bwa_gatk,cortex,isaac_strelka;KM=9.80;KFP=0;KFF=0	GT	1|0
chr11	1881724	rs11664	G	A	.	PASS	MTD=cgi,bwa_freebayes,bwa_platypus,isaac_strelka;KM=10.10;KFP=0;KFF=0	GT	0|1
chr11	1883759	rs11665	G	C	.	PASS	MTD=isaac_strelka,bwa_freebayes,bwa_platypus,cortex,bwa_gatk;KM=9.47;KFP=0;KFF=0	GT	1|0
chr11	1884062	rs11666	T	C	.	PASS	MTD=cgi,bwa_freebayes,bwa_platypus,cortex,bwa_gatk;KM=8.75;KFP=0;KFF=0	GT	1|0
chr11	1885887	rs11667	C	T	.	PASS	MTD=cgi,bwa_freebayes,bwa_platypus,isaac_strelka,bwa_gatk;KM=11.20;KFP=0;KFF=0	GT	0|1
chr11	1886192	rs11668	G	A	.	PASS	MTD=cgi,bwa_freebayes,bwa_platypus,bwa_gatk,cortex,isaac_strelka;KM=10.70;KFP=0;KFF=0	GT	0|1
chr11	1886379	rs11669	C	G	.	PASS	MTD=cgi,bwa_freebayes,bwa_platypus,isaac_strelka,bwa_gatk;KM=12.10;KFP=0;KFF=0	GT	1|0
chr11	1926559	rs11695	G	A	.	PASS	MTD=cgi,bwa_freebayes,bwa_platypus,isaac_strelka,bwa_gatk;KM=8.12;KFP=0;KFF=0	GT	0|1
chr11	1926563	rs11696	C	T	.	PASS	MTD=cgi,bwa_freebayes,bwa_platypus,isaac_strelka,bwa_gatk;KM=7.88;KFP=0;KFF=0	GT	1|0
chr11	2039730	rs11790	C	T	.	PASS	MTD=isaac_strelka,bwa_freebayes,cortex,bwa_gatk;KM=8.80;KFP=0;KFF=0	GT	0|1
chr11	2041821	rs11792	C	T	.	PASS	MTD=isaac_strelka,bwa_freebayes,bwa_platypus,bwa_gatk;KM=10.82;KFP=0;KFF=0	GT	0|1
chr11	2041903	rs11793	C	T	.	PASS	MTD=isaac_strelka,bwa_freebayes,bwa_platypus,bwa_gatk;KM=11.00;KFP=0;KFF=0	GT	1|0
chr11	2042368	rs11794	G	A	.	PASS	MTD=isaac_strelka,bwa_freebayes,bwa_platypus,cortex,bwa_gatk;KM=11.82;KFP=0;KFF=0	GT	0|1
chr11	2043666	rs11795	T	C	.	PASS	MTD=isaac_strelka,bwa_freebayes,bwa_gatk;KM=9.87;KFP=0;KFF=0	GT	0|1
chr11	2043869	rs11796	T	C	.	PASS	MTD=cgi,bwa_freebayes,bwa_platypus,isaac_strelka,bwa_gatk;KM=12.67;KFP=0;KFF=0	GT	0|1
chr11	2044535	rs11797	C	A	.	PASS	MTD=cgi,bwa_freebayes,bwa_platypus,isaac_strelka,bwa_gatk;KM=11.67;KFP=0;KFF=0	GT	0|1
chr11	2044670	rs11798	C	T	.	PASS	MTD=cgi,bwa_freebayes,bwa_platypus,isaac_strelka,bwa_gatk;KM=13.00;KFP=0;KFF=0	GT	0|1
chr11	2044801	rs11799	T	G	.	PASS	MTD=isaac_strelka,bwa_freebayes,bwa_platypus,cortex,bwa_gatk;KM=11.36;KFP=0;KFF=0	GT	0|1
chr11	2045740	rs11800	G	A	.	PASS	MTD=cgi,bwa_freebayes,bwa_platypus,isaac_strelka,bwa_gatk;KM=11.60;KFP=0;KFF=0	GT	0|1
chr11	2047546	rs11801	A	G	.	PASS	MTD=isaac_strelka,bwa_freebayes,bwa_platypus,cortex,bwa_gatk;KM=11.73;KFP=0;KFF=0	GT	0|1
chr11	2048846	rs11802	T	C	.	PASS	MTD=cgi;KM=15.00;KFP=0;KFF=0	GT	1|0
chr11	2049583	rs11803	A	C	.	PASS	MTD=cgi,bwa_freebayes,bwa_platypus,bwa_gatk,cortex,isaac_strelka;KM=13.22;KFP=0;KFF=0	GT	1|0
chr11	2094160	rs11804	C	T	.	PASS	MTD=cgi,bwa_freebayes,bwa_platypus,bwa_gatk,cortex,isaac_strelka;KM=11.00;KFP=0;KFF=0	GT	1|0
chr11	2098053	rs11805	C	T	.	PASS	MTD=cgi,bwa_freebayes,bwa_platypus,bwa_gatk,cortex,isaac_strelka;KM=11.30;KFP=0;KFF=0	GT	0|1
chr11	2113479	rs11806	G	A	.	PASS	MTD=cgi,bwa_freebayes,bwa_platypus,isaac_strelka,bwa_gatk;KM=9.40;KFP=0;KFF=0	GT	0|1
chr11	2122083	rs11807	G	T	.	PASS	MTD=cgi,bwa_freebayes,bwa_platypus,bwa_gatk,cortex,isaac_strelka;KM=9.40;KFP=0;KFF=0	GT	0|1
chr11	2130822	rs11810	G	A	.	PASS	MTD=isaac_strelka,bwa_freebayes,bwa_platypus,bwa_gatk;KM=3.70;KFP=0;KFF=0	GT	0|1
chr11	2131409	rs11811	C	T	.	PASS	MTD=cgi,bwa_freebayes,bwa_platypus,bwa_gatk,cortex,isaac_strelka;KM=11.39;KFP=0;KFF=0	GT	1|0
chr11	2134983	rs11812	G	A	.	PASS	MTD=cgi,bwa_freebayes,bwa_platypus,bwa_gatk,cortex,isaac_strelka;KM=15.75;KFP=0;KFF=0	GT	1|0
chr11	2135077	rs11813	C	T	.	PASS	MTD=cgi,bwa_freebayes,bwa_platypus,bwa_gatk,cortex,isaac_strelka;KM=8.19;KFP=0;KFF=0	GT	0|1
chr11	2135306	rs11814	G	A	.	PASS	MTD=cgi,bwa_freebayes,bwa_platypus,bwa_gatk,cortex,isaac_strelka;KM=9.75;KFP=0;KFF=0	GT	1|0
chr11	2135814	rs11815	C	G	.	PASS	MTD=cgi,bwa_freebayes,bwa_platypus,bwa_gatk,cortex,isaac_strelka;KM=10.12;KFP=0;KFF=0	GT	1|0
chr11	2142623	rs11816	T	G	.	PASS	MTD=cgi,bwa_freebayes,bwa_platypus,bwa_gatk,cortex,isaac_strelka;KM=11.06;KFP=1;KFF=0	GT	1|0
chr11	2144246	rs11817	G	A	.	PASS	MTD=isaac_strelka,bwa_freebayes,bwa_platypus,cortex,bwa_gatk;KM=7.10;KFP=0;KFF=0	GT	0|1
chr11	2145957	rs11818	A	G	.	PASS	MTD=cgi,bwa_freebayes,bwa_platypus,bwa_gatk,cortex,isaac_strelka;KM=10.40;KFP=0;KFF=0	GT	0|1
chr11	2147880	rs11819	A	G	.	PASS	MTD=cgi,bwa_freebayes,bwa_platypus,bwa_gatk,cortex,isaac_strelka;KM=9.50;KFP=0;KFF=0	GT	0|1
chr11	2148525	rs11820	G	C	.	PASS	MTD=cgi,bwa_freebayes,bwa_platypus,isaac_strelka,bwa_gatk;KM=8.88;KFP=0;KFF=0	GT	0|1
chr11	2148544	rs11821	A	G	.	PASS	MTD=cgi,bwa_freebayes,bwa_platypus,isaac_strelka,bwa_gatk;KM=9.38;KFP=0;KFF=0	GT	0|1
chr11	2148634	rs11822	T	C	.	PASS	MTD=isaac_strelka,bwa_freebayes,bwa_platypus,bwa_gatk;KM=9.50;KFP=0;KFF=0	GT	1|0
chr11	2148678	rs11823	T	C	.	PASS	MTD=isaac_strelka,bwa_freebayes,bwa_platypus,bwa_gatk;KM=10.75;KFP=0;KFF=0	GT	0|1
chr11	2148913	rs11824	G	A	.	PASS	MTD=cgi,bwa_freebayes,bwa_platypus,bwa_gatk,cortex,isaac_strelka;KM=13.20;KFP=0;KFF=0	GT	0|1
chr11	2150692	rs11825	T	C	.	PASS	MTD=cgi,bwa_freebayes,bwa_platypus,bwa_gatk,cortex,isaac_strelka;KM=11.50;KFP=0;KFF=0	GT	1|0
chr11	2154812	rs11826	G	A	.	PASS	MTD=cgi,bwa_freebayes,bwa_platypus,bwa_gatk,cortex,isaac_strelka;KM=7.89;KFP=0;KFF=0	GT	1|0
chr11	2155622	rs11827	C	G	.	PASS	MTD=cgi,bwa_freebayes,bwa_platypus,bwa_gatk,cortex,isaac_strelka;KM=8.60;KFP=0;KFF=0	GT	0|1
chr11	2157278	rs11828	G	A	.	PASS	MTD=cgi,bwa_freebayes,bwa_platypus,bwa_gatk,cortex,isaac_strelka;KM=8.38;KFP=0;KFF=0	GT	1|0
chr11	2157386	rs11829	C	T	.	PASS	MTD=cgi,bwa_freebayes,bwa_platypus,isaac_strelka,bwa_gatk;KM=12.06;KFP=0;KFF=0	GT	1|0
chr11	2165105	rs11830	A	G	.	PASS	MTD=isaac_strelka,bwa_freebayes,bwa_platypus,cortex,bwa_gatk;KM=10.27;KFP=0;KFF=0	GT	0|1
chr11	2166209	rs11831	C	A	.	PASS	MTD=cgi,bwa_freebayes,bwa_platypus,isaac_strelka,bwa_gatk;KM=10.33;KFP=0;KFF=0	GT	0|1
chr11	2166225	rs11832	T	G	.	PASS	MTD=cgi,bwa_freebayes,bwa_platypus,isaac_strelka,bwa_gatk;KM=10.67;KFP=0;KFF=0	GT	0|1
chr11	2166252	rs11833	C	G	.	PASS	MTD=cgi,bwa_freebayes,bwa_platypus,isaac_strelka,bwa_gatk;KM=9.33;KFP=0;KFF=0	GT	0|1
chr11	2166625	rs11834	G	C	.	PASS	MTD=isaac_strelka,bwa_freebayes,bwa_platypus,cortex,bwa_gatk;KM=9.91;KFP=0;KFF=0	GT	1|0
chr11	2167008	rs11835	C	T	.	PASS	MTD=cgi,bwa_freebayes,bwa_platypus,bwa_gatk,cortex,isaac_strelka;KM=10.09;KFP=0;KFF=0	GT	1|0
chr11	2167206	rs11836	A	G	.	PASS	MTD=cgi,bwa_freebayes,bwa_platypus,bwa_gatk,cortex,isaac_strelka;KM=9.39;KFP=0;KFF=0	GT	1|0
chr11	2167955	rs11837	G	A	.	PASS	MTD=cgi,bwa_freebayes,bwa_platypus,bwa_gatk,cortex,isaac_strelka;KM=10.43;KFP=0;KFF=0	GT	0|1
chr11	2168753	rs11838	C	T	.	PASS	MTD=cgi,bwa_freebayes,bwa_platypus,isaac_strelka,bwa_gatk;KM=5.33;KFP=0;KFF=0	GT	1|0
chr11	2169289	rs11839	A	G	.	PASS	MTD=cgi,bwa_freebayes,bwa_platypus,bwa_gatk,cortex,isaac_strelka;KM=8.64;KFP=0;KFF=0	GT	0|1
chr11	2169721	rs11840	C	T	.	PASS	MTD=cgi,bwa_freebayes,bwa_platypus,bwa_gatk,cortex,isaac_strelka;KM=8.61;KFP=0;KFF=0	GT	0|1
chr11	2170479	rs11841	C	T	.	PASS	MTD=cgi,bwa_freebayes,bwa_platypus,bwa_gatk,cortex,isaac_strelka;KM=10.00;KFP=0;KFF=0	GT	0|1
chr11	2183114	rs11842	G	A	.	PASS	MTD=cgi,bwa_freebayes,bwa_platypus,isaac_strelka,bwa_gatk;KM=9.60;KFP=0;KFF=0	GT	1|0
chr11	2185596	rs11843	C	G	.	PASS	MTD=cgi,bwa_freebayes,bwa_platypus,bwa_gatk,cortex,isaac_strelka;KM=10.38;KFP=0;KFF=0	GT	0|1
chr11	2194933	rs11845	C	T	.	PASS	MTD=cgi,bwa_freebayes,bwa_platypus,bwa_gatk,cortex,isaac_strelka;KM=10.31;KFP=0;KFF=0	GT	1|0
chr11	2201585	rs11846	C	G	.	PASS	MTD=cgi,bwa_freebayes,bwa_platypus,bwa_gatk,cortex,isaac_strelka;KM=11.88;KFP=0;KFF=0	GT	1|0
chr11	2202130	rs11847	C	T	.	PASS	MTD=cgi,bwa_freebayes,bwa_platypus,bwa_gatk,cortex,isaac_strelka;KM=12.90;KFP=0;KFF=0	GT	0|1
chr11	2202620	rs11849	G	C	.	PASS	MTD=cgi,bwa_freebayes,bwa_platypus,bwa_gatk,cortex,isaac_strelka;KM=8.93;KFP=0;KFF=0	GT	1|0
chr11	2203702	rs11850	G	A	.	PASS	MTD=cgi,bwa_freebayes,bwa_platypus,isaac_strelka,bwa_gatk;KM=11.30;KFP=0;KFF=0	GT	1|0
chr11	2203793	rs11851	C	T	.	PASS	MTD=cgi,bwa_freebayes,bwa_platypus,bwa_gatk,cortex,isaac_strelka;KM=12.94;KFP=0;KFF=0	GT	0|1
chr11	2204134	rs11852	G	C	.	PASS	MTD=cgi,bwa_freebayes,bwa_platypus,bwa_gatk,cortex,isaac_strelka;KM=8.60;KFP=0;KFF=0	GT	1|0
chr11	2207705	rs11853	G	A	.	PASS	MTD=cgi,bwa_freebayes,bwa_platypus,isaac_strelka,bwa_gatk;KM=10.90;KFP=0;KFF=0	GT	1|0
chr11	2209532	rs11854	G	A	.	PASS	MTD=cgi,bwa_freebayes,bwa_platypus,isaac_strelka,bwa_gatk;KM=9.00;KFP=0;KFF=0	GT	0|1
chr11	2209657	rs11855	T	C	.	PASS	MTD=cgi,bwa_freebayes,bwa_platypus,bwa_gatk,cortex,isaac_strelka;KM=8.40;KFP=0;KFF=0	GT	0|1
chr11	2210043	rs11856	C	T	.	PASS	MTD=cgi,bwa_freebayes,bwa_platypus,bwa_gatk,cortex,isaac_strelka;KM=9.70;KFP=0;KFF=0	GT	0|1
chr11	2210633	rs11857	C	A	.	PASS	MTD=cgi,bwa_freebayes,bwa_platypus,bwa_gatk,cortex,isaac_strelka;KM=12.25;KFP=0;KFF=0	GT	1|0
chr11	2211323	rs11858	T	G	.	PASS	MTD=isaac_strelka,bwa_freebayes,bwa_platypus,cortex,bwa_gatk;KM=15.00;KFP=0;KFF=0	GT	0|1
chr11	2211579	rs11859	G	A	.	PASS	MTD=cgi,bwa_freebayes,bwa_platypus,isaac_strelka,bwa_gatk;KM=12.30;KFP=0;KFF=0	GT	1|0
chr11	2226970	rs11860	C	T	.	PASS	MTD=cgi,bwa_freebayes,bwa_platypus,isaac_strelka,bwa_gatk;KM=12.91;KFP=0;KFF=0	GT	1|0
chr11	2228698	rs11861	A	G	.	PASS	MTD=cgi,bwa_freebayes,bwa_platypus,isaac_strelka,bwa_gatk;KM=16.00;KFP=0;KFF=0	GT	0|1
chr11	2228919	rs11862	T	C	.	PASS	MTD=cgi,bwa_freebayes,bwa_platypus,bwa_gatk,cortex,isaac_strelka;KM=13.13;KFP=0;KFF=0	GT	1|0
chr11	2229659	rs11863	T	C	.	PASS	MTD=cgi,bwa_freebayes,bwa_platypus,bwa_gatk,cortex,isaac_strelka;KM=14.43;KFP=0;KFF=0	GT	1|0
chr11	2229700	rs11864	T	C	.	PASS	MTD=cgi,bwa_freebayes,bwa_platypus,bwa_gatk,cortex,isaac_strelka;KM=12.44;KFP=0;KFF=0	GT	0|1
chr11	2231263	rs11865	A	G	.	PASS	MTD=cgi,bwa_freebayes,bwa_platypus,isaac_strelka,bwa_gatk;KM=14.10;KFP=0;KFF=0	GT	0|1
chr11	2231849	rs11866	A	G	.	PASS	MTD=cgi,bwa_freebayes,bwa_platypus,bwa_gatk,cortex,isaac_strelka;KM=14.25;KFP=0;KFF=0	GT	0|1
chr11	2232089	rs11867	A	C	.	PASS	MTD=cgi,bwa_freebayes,bwa_platypus,bwa_gatk,cortex,isaac_strelka;KM=12.62;KFP=0;KFF=0	GT	0|1
chr11	2233103	rs11868	T	C	.	PASS	MTD=cgi,bwa_freebayes,bwa_platypus,bwa_gatk,cortex,isaac_strelka;KM=11.60;KFP=0;KFF=0	GT	0|1
chr11	2233414	rs11869	A	G	.	PASS	MTD=cgi,bwa_freebayes,bwa_platypus,bwa_gatk,cortex,isaac_strelka;KM=14.39;KFP=0;KFF=0	GT	1|0
chr11	2233788	rs11870	T	G	.	PASS	MTD=cgi,bwa_freebayes,bwa_platypus,isaac_strelka,bwa_gatk;KM=11.00;KFP=0;KFF=0	GT	0|1
chr11	2235141	rs11872	C	T	.	PASS	MTD=cgi,bwa_freebayes,bwa_platypus,isaac_strelka,bwa_gatk;KM=10.60;KFP=0;KFF=0	GT	0|1
chr11	2236103	rs11873	G	A	.	PASS	MTD=cgi,bwa_freebayes,bwa_platypus,isaac_strelka,bwa_gatk;KM=10.09;KFP=0;KFF=0	GT	1|0
chr11	2237556	rs11874	C	A	.	PASS	MTD=cgi,bwa_freebayes,bwa_platypus,bwa_gatk,cortex,isaac_strelka;KM=9.31;KFP=0;KFF=0	GT	0|1
chr11	2238846	rs11876	C	T	.	PASS	MTD=cgi,bwa_freebayes,bwa_platypus,bwa_gatk,cortex,isaac_strelka;KM=10.60;KFP=0;KFF=0	GT	0|1
chr11	2239377	rs11877	G	A	.	PASS	MTD=cgi,bwa_freebayes,bwa_platypus,isaac_strelka,bwa_gatk;KM=12.70;KFP=0;KFF=0	GT	1|0
chr11	2239624	rs11878	C	T	.	PASS	MTD=cgi,bwa_freebayes,bwa_platypus,isaac_strelka,bwa_gatk;KM=14.40;KFP=0;KFF=0	GT	1|0
chr11	2241127	rs11879	C	T	.	PASS	MTD=cgi,bwa_freebayes,bwa_platypus,bwa_gatk,cortex,isaac_strelka;KM=13.30;KFP=0;KFF=0	GT	0|1
chr11	2241210	rs11880	A	G	.	PASS	MTD=cgi,bwa_freebayes,bwa_platypus,bwa_gatk,cortex,isaac_strelka;KM=10.67;KFP=0;KFF=0	GT	0|1
chr11	2241315	rs11881	C	T	.	PASS	MTD=cgi,bwa_freebayes,bwa_platypus,bwa_gatk,cortex,isaac_strelka;KM=13.39;KFP=0;KFF=0	GT	0|1
chr11	2241409	rs11882	A	C	.	PASS	MTD=cgi,bwa_freebayes,bwa_platypus,bwa_gatk,cortex,isaac_strelka;KM=12.67;KFP=0;KFF=0	GT	0|1
chr11	2242683	rs11883	A	G	.	PASS	MTD=cgi,bwa_freebayes,bwa_platypus,isaac_strelka,bwa_gatk;KM=11.90;KFP=0;KFF=0	GT	0|1
chr11	2245257	rs11884	G	A	.	PASS	MTD=cgi,bwa_freebayes,bwa_platypus,bwa_gatk,cortex,isaac_strelka;KM=12.75;KFP=0;KFF=0	GT	0|1
chr11	2247882	rs11885	C	T	.	PASS	MTD=cgi,bwa_freebayes,bwa_platypus,bwa_gatk,cortex,isaac_strelka;KM=8.67;KFP=0;KFF=0	GT	1|0
chr11	2249672	rs11886	G	A	.	PASS	MTD=cgi,bwa_freebayes,bwa_platypus,bwa_gatk,cortex,isaac_strelka;KM=8.44;KFP=0;KFF=0	GT	0|1
chr11	2250093	rs11887	G	A	.	PASS	MTD=cgi,bwa_freebayes,bwa_platypus,bwa_gatk,cortex,isaac_strelka;KM=8.30;KFP=0;KFF=0	GT	1|0
chr11	2250745	rs11888	A	G	.	PASS	MTD=cgi,bwa_freebayes,bwa_platypus,bwa_gatk,cortex,isaac_strelka;KM=10.81;KFP=0;KFF=0	GT	0|1
chr11	2250819	rs11889	C	T	.	PASS	MTD=cgi,bwa_freebayes,bwa_platypus,bwa_gatk,cortex,isaac_strelka;KM=10.50;KFP=0;KFF=0	GT	0|1
chr11	2250824	rs11890	G	A	.	PASS	MTD=cgi,bwa_freebayes,bwa_platypus,bwa_gatk,cortex,isaac_strelka;KM=10.75;KFP=0;KFF=0	GT	0|1
chr11	2251487	rs11891	G	A	.	PASS	MTD=cgi,bwa_freebayes,bwa_platypus,bwa_gatk,cortex,isaac_strelka;KM=12.00;KFP=0;KFF=0	GT	0|1
chr11	2251759	rs11892	C	T	.	PASS	MTD=cgi,bwa_freebayes,bwa_platypus,isaac_strelka,bwa_gatk;KM=9.70;KFP=0;KFF=0	GT	1|0
chr11	2252327	rs11893	C	G	.	PASS	MTD=cgi,bwa_freebayes,bwa_platypus,bwa_gatk,cortex,isaac_strelka;KM=14.00;KFP=0;KFF=0	GT	0|1
chr11	2252982	rs11894	G	A	.	PASS	MTD=cgi,bwa_freebayes,bwa_platypus,isaac_strelka,bwa_gatk;KM=10.40;KFP=0;KFF=0	GT	0|1
chr11	2253895	rs11895	C	T	.	PASS	MTD=isaac_strelka,bwa_freebayes,bwa_platypus,cortex,bwa_gatk;KM=12.40;KFP=0;KFF=0	GT	0|1
chr11	2254057	rs11896	G	A	.	PASS	MTD=cgi,bwa_freebayes,bwa_platypus,isaac_strelka,bwa_gatk;KM=13.69;KFP=0;KFF=0	GT	0|1
chr11	2255464	rs11897	T	C	.	PASS	MTD=cgi,bwa_freebayes,bwa_platypus,bwa_gatk,cortex,isaac_strelka;KM=14.83;KFP=0;KFF=0	GT	1|0
chr11	2256880	rs11898	G	A	.	PASS	MTD=cgi,bwa_freebayes,bwa_platypus,bwa_gatk,cortex,isaac_strelka;KM=11.94;KFP=0;KFF=0	GT	0|1
chr11	2257888	rs11899	G	A	.	PASS	MTD=cgi,bwa_freebayes,isaac_strelka,bwa_gatk;KM=9.22;KFP=0;KFF=0	GT	1|0
chr11	2259400	rs11900	C	A	.	PASS	MTD=cgi,bwa_freebayes,bwa_platypus,bwa_gatk,cortex,isaac_strelka;KM=11.12;KFP=0;KFF=0	GT	0|1
chr11	2260271	rs11901	A	C	.	PASS	MTD=cgi,bwa_freebayes,bwa_platypus,bwa_gatk,cortex,isaac_strelka;KM=10.81;KFP=0;KFF=0	GT	0|1
chr11	2260549	rs11902	G	A	.	PASS	MTD=cgi,bwa_freebayes,bwa_platypus,isaac_strelka,bwa_gatk;KM=10.50;KFP=0;KFF=0	GT	0|1
chr11	2261130	rs11903	G	A	.	PASS	MTD=cgi,bwa_freebayes,bwa_platypus,bwa_gatk,cortex,isaac_strelka;KM=10.56;KFP=0;KFF=0	GT	0|1
chr11	2261495	rs11904	T	C	.	PASS	MTD=cgi,bwa_freebayes,bwa_platypus,bwa_gatk,cortex,isaac_strelka;KM=10.33;KFP=0;KFF=0	GT	1|0
chr11	2261674	rs11905	G	A	.	PASS	MTD=cgi,bwa_freebayes,bwa_platypus,bwa_gatk,cortex,isaac_strelka;KM=11.33;KFP=0;KFF=0	GT	1|0
chr11	2261777	rs11906	C	G	.	PASS	MTD=cgi,bwa_freebayes,bwa_platypus,isaac_strelka,bwa_gatk;KM=12.46;KFP=0;KFF=0	GT	1|0
chr11	2261781	rs11907	C	G	.	PASS	MTD=cgi,bwa_freebayes,bwa_platypus,isaac_strelka,bwa_gatk;KM=12.46;KFP=0;KFF=0	GT	0|1
chr11	2261787	rs11908	T	G	.	PASS	MTD=cgi,bwa_freebayes,bwa_platypus,isaac_strelka,bwa_gatk;KM=11.77;KFP=0;KFF=0	GT	0|1
chr11	2261809	rs11909	C	T	.	PASS	MTD=cgi,bwa_freebayes,bwa_platypus,isaac_strelka,bwa_gatk;KM=12.70;KFP=0;KFF=0	GT	1|0
chr11	2261859	rs11910	G	A	.	PASS	MTD=cgi,bwa_freebayes,bwa_platypus,bwa_gatk,cortex,isaac_strelka;KM=9.10;KFP=0;KFF=0	GT	0|1
chr11	2262229	rs11911	A	G	.	PASS	MTD=cgi,bwa_freebayes,bwa_platypus,bwa_gatk,cortex,isaac_strelka;KM=10.67;KFP=0;KFF=0	GT	1|0
chr11	2262267	rs11912	A	G	.	PASS	MTD=cgi,bwa_freebayes,bwa_platypus,bwa_gatk,cortex,isaac_strelka;KM=8.33;KFP=0;KFF=0	GT	1|0
chr11	2262372	rs11913	G	A	.	PASS	MTD=cgi,bwa_freebayes,bwa_platypus,isaac_strelka,bwa_gatk;KM=9.08;KFP=0;KFF=0	GT	0|1
chr11	2262378	rs11914	A	C	.	PASS	MTD=cgi,bwa_freebayes,bwa_platypus,isaac_strelka,bwa_gatk;KM=8.85;KFP=0;KFF=0	GT	1|0
chr11	2265730	rs11915	C	T	.	PASS	MTD=cgi,bwa_freebayes,bwa_platypus,isaac_strelka,bwa_gatk;KM=13.52;KFP=0;KFF=0	GT	1|0
chr11	2266254	rs11916	G	A	.	PASS	MTD=cgi,bwa_freebayes,bwa_platypus,bwa_gatk,cortex,isaac_strelka;KM=11.19;KFP=0;KFF=0	GT	0|1
chr11	2284938	rs11917	C	T	.	PASS	MTD=isaac_strelka,bwa_freebayes,bwa_platypus,cortex,bwa_gatk;KM=12.12;KFP=0;KFF=0	GT	1|0
chr11	2287599	rs11918	G	A	.	PASS	MTD=isaac_strelka,bwa_freebayes,bwa_gatk;KM=9.12;KFP=0;KFF=0	GT	0|1
chr11	2297056	rs11919	G	A	.	PASS	MTD=cgi,bwa_freebayes,bwa_platypus,isaac_strelka,bwa_gatk;KM=9.33;KFP=0;KFF=0	GT	1|0
chr11	2305175	rs11920	C	T	.	PASS	MTD=cgi,bwa_freebayes,bwa_platypus,isaac_strelka,bwa_gatk;KM=12.85;KFP=0;KFF=0	GT	0|1
chr11	2305192	rs11921	G	A	.	PASS	MTD=isaac_strelka,bwa_freebayes,bwa_platypus,bwa_gatk;KM=12.85;KFP=0;KFF=0	GT	1|0
chr11	2305690	rs11922	C	G	.	PASS	MTD=cgi,bwa_freebayes,bwa_platypus,bwa_gatk,cortex,isaac_strelka;KM=11.28;KFP=0;KFF=0	GT	0|1
chr11	2306371	rs11924	C	G	.	PASS	MTD=cgi,bwa_freebayes,bwa_platypus,isaac_strelka,bwa_gatk;KM=13.67;KFP=0;KFF=0	GT	1|0
chr11	2323213	rs11925	G	A	.	PASS	MTD=isaac_strelka,bwa_freebayes,bwa_platypus,bwa_gatk;KM=14.00;KFP=0;KFF=0	GT	0|1
chr11	2361550	rs11926	G	A	.	PASS	MTD=cgi,bwa_freebayes,bwa_platypus,bwa_gatk,cortex,isaac_strelka;KM=7.00;KFP=0;KFF=0	GT	1|0
chr11	2377131	rs11927	T	C	.	PASS	MTD=isaac_strelka,bwa_freebayes,bwa_platypus,cortex,bwa_gatk;KM=8.12;KFP=0;KFF=0	GT	0|1
chr11	2380860	rs11928	C	A	.	PASS	MTD=cgi,bwa_freebayes,bwa_platypus,bwa_gatk,cortex,isaac_strelka;KM=10.40;KFP=0;KFF=0	GT	0|1
chr11	2399013	rs11929	C	T	.	PASS	MTD=cgi,bwa_freebayes,bwa_platypus,isaac_strelka,bwa_gatk;KM=10.33;KFP=0;KFF=0	GT	0|1
chr11	2402315	rs11930	A	G	.	PASS	MTD=cgi,bwa_freebayes,bwa_platypus,bwa_gatk,cortex,isaac_strelka;KM=11.19;KFP=0;KFF=0	GT	0|1
chr11	2403742	rs11931	G	A	.	PASS	MTD=cgi,bwa_freebayes,bwa_platypus,bwa_gatk,cortex,isaac_strelka;KM=9.33;KFP=0;KFF=0	GT	1|0
chr11	2409367	rs11932	G	A	.	PASS	MTD=cgi,bwa_freebayes,bwa_platypus,isaac_strelka,bwa_gatk;KM=10.09;KFP=0;KFF=0	GT	0|1
chr11	2409603	rs11933	C	G	.	PASS	MTD=cgi,bwa_freebayes,bwa_platypus,bwa_gatk,cortex,isaac_strelka;KM=11.69;KFP=0;KFF=0	GT	0|1
chr11	2409635	rs11934	C	T	.	PASS	MTD=cgi,bwa_freebayes,bwa_platypus,isaac_strelka,bwa_gatk;KM=10.96;KFP=0;KFF=0	GT	0|1
chr11	2411436	rs11935	C	T	.	PASS	MTD=cgi,bwa_freebayes,bwa_platypus,bwa_gatk,cortex,isaac_strelka;KM=11.13;KFP=0;KFF=0	GT	0|1
chr11	2411622	rs11936	C	T	.	PASS	MTD=cgi,bwa_freebayes,bwa_platypus,bwa_gatk,cortex,isaac_strelka;KM=11.57;KFP=0;KFF=0	GT	1|0
chr11	2411734	rs11937	T	C	.	PASS	MTD=cgi,bwa_freebayes,bwa_platypus,bwa_gatk,cortex,isaac_strelka;KM=9.67;KFP=0;KFF=0	GT	0|1
chr11	2413398	rs11938	G	A	.	PASS	MTD=cgi,bwa_freebayes,bwa_platypus,bwa_gatk,cortex,isaac_strelka;KM=9.20;KFP=0;KFF=0	GT	0|1
chr11	2413454	rs11939	G	A	.	PASS	MTD=cgi,bwa_freebayes,bwa_platypus,bwa_gatk,cortex,isaac_strelka;KM=10.87;KFP=0;KFF=0	GT	0|1
chr11	2413610	rs11940	C	T	.	PASS	MTD=cgi,bwa_freebayes,bwa_platypus,bwa_gatk,cortex,isaac_strelka;KM=9.33;KFP=0;KFF=0	GT	0|1
chr11	2414315	rs11941	C	T	.	PASS	MTD=isaac_strelka,bwa_freebayes,bwa_platypus,cortex,bwa_gatk;KM=8.36;KFP=0;KFF=0	GT	0|1
chr11	2414579	rs11942	T	C	.	PASS	MTD=isaac_strelka,bwa_freebayes,bwa_platypus,cortex,bwa_gatk;KM=8.40;KFP=0;KFF=0	GT	1|0
chr11	2414701	rs11943	C	T	.	PASS	MTD=isaac_strelka,bwa_freebayes,bwa_platypus,bwa_gatk;KM=10.87;KFP=0;KFF=0	GT	1|0
chr11	2414726	rs11944	C	T	.	PASS	MTD=isaac_strelka,bwa_freebayes,bwa_platypus,bwa_gatk;KM=10.73;KFP=0;KFF=0	GT	1|0
chr11	2415503	rs11945	G	A	.	PASS	MTD=cgi,bwa_freebayes,bwa_platypus,bwa_gatk,cortex,isaac_strelka;KM=9.87;KFP=0;KFF=0	GT	0|1
chr11	2416195	rs11946	T	G	.	PASS	MTD=isaac_strelka,bwa_freebayes,bwa_platypus,cortex,bwa_gatk;KM=9.33;KFP=0;KFF=0	GT	1|0
chr11	2416272	rs11947	C	T	.	PASS	MTD=isaac_strelka,bwa_freebayes,bwa_platypus,cortex,bwa_gatk;KM=9.36;KFP=0;KFF=0	GT	0|1
chr11	2417142	rs11948	C	G	.	PASS	MTD=isaac_strelka,bwa_freebayes,bwa_platypus,bwa_gatk;KM=10.27;KFP=0;KFF=0	GT	0|1
chr11	2417218	rs11949	G	A	.	PASS	MTD=cgi,bwa_freebayes,bwa_platypus,isaac_strelka,bwa_gatk;KM=10.67;KFP=0;KFF=0	GT	0|1
chr11	2417733	rs11950	C	A	.	PASS	MTD=cgi,bwa_freebayes,bwa_platypus,bwa_gatk,cortex,isaac_strelka;KM=7.27;KFP=0;KFF=0	GT	0|1
chr11	2418312	rs11951	A	G	.	PASS	MTD=cgi,bwa_freebayes,bwa_platypus,bwa_gatk,cortex,isaac_strelka;KM=8.00;KFP=0;KFF=0	GT	0|1
chr11	2419266	rs11952	C	T	.	PASS	MTD=cgi,bwa_freebayes,bwa_platypus,isaac_strelka,bwa_gatk;KM=9.12;KFP=0;KFF=0	GT	0|1
chr11	2419330	rs11953	G	A	.	PASS	MTD=cgi,bwa_freebayes,bwa_platypus,isaac_strelka,bwa_gatk;KM=10.73;KFP=0;KFF=0	GT	0|1
chr11	2420373	rs11954	G	A	.	PASS	MTD=cgi,bwa_freebayes,bwa_platypus,bwa_gatk,cortex,isaac_strelka;KM=9.91;KFP=0;KFF=0	GT	1|0
chr11	2420416	rs11955	G	T	.	PASS	MTD=isaac_strelka,bwa_freebayes,bwa_platypus,cortex,bwa_gatk;KM=10.67;KFP=0;KFF=0	GT	0|1
chr11	2421477	rs11956	T	G	.	PASS	MTD=isaac_strelka,bwa_freebayes,bwa_platypus,bwa_gatk;KM=9.33;KFP=0;KFF=0	GT	0|1
chr11	2422864	rs11957	C	G	.	PASS	MTD=cgi,bwa_freebayes,bwa_platypus,isaac_strelka,bwa_gatk;KM=10.53;KFP=0;KFF=0	GT	0|1
chr11	2424912	rs11958	C	T	.	PASS	MTD=cgi,bwa_freebayes,bwa_platypus,bwa_gatk,cortex,isaac_strelka;KM=8.67;KFP=0;KFF=0	GT	0|1
chr11	2425752	rs11959	A	G	.	PASS	MTD=cgi,bwa_freebayes,bwa_platypus,isaac_strelka,bwa_gatk;KM=9.93;KFP=0;KFF=0	GT	0|1
chr11	2428390	rs11960	C	T	.	PASS	MTD=cgi,bwa_freebayes,bwa_platypus,bwa_gatk,cortex,isaac_strelka;KM=10.33;KFP=0;KFF=0	GT	0|1
chr11	2428990	rs11962	C	G	.	PASS	MTD=cgi,bwa_freebayes,bwa_platypus,isaac_strelka,bwa_gatk;KM=7.87;KFP=0;KFF=0	GT	0|1
chr11	2431664	rs11963	A	G	.	PASS	MTD=cgi,bwa_freebayes,bwa_platypus,bwa_gatk,cortex,isaac_strelka;KM=11.20;KFP=0;KFF=0	GT	0|1
chr11	2448685	rs11964	T	C	.	PASS	MTD=cgi,bwa_freebayes,bwa_platypus,bwa_gatk,cortex,isaac_strelka;KM=10.80;KFP=0;KFF=0	GT	0|1
chr11	2448863	rs11965	T	G	.	PASS	MTD=cgi,bwa_freebayes,bwa_platypus,bwa_gatk,cortex,isaac_strelka;KM=10.64;KFP=0;KFF=0	GT	0|1
chr11	2450894	rs11966	G	A	.	PASS	MTD=cgi,bwa_freebayes,bwa_platypus,bwa_gatk,cortex,isaac_strelka;KM=8.81;KFP=0;KFF=0	GT	0|1
chr11	2451514	rs11967	C	G	.	PASS	MTD=isaac_strelka,bwa_freebayes,bwa_platypus,cortex,bwa_gatk;KM=11.93;KFP=0;KFF=0	GT	0|1
chr11	2451545	rs11968	A	G	.	PASS	MTD=cgi,bwa_freebayes,bwa_platypus,bwa_gatk,cortex,isaac_strelka;KM=12.13;KFP=0;KFF=0	GT	0|1
chr11	2451901	rs11969	G	A	.	PASS	MTD=cgi,bwa_freebayes,bwa_platypus,isaac_strelka,bwa_gatk;KM=10.45;KFP=0;KFF=0	GT	1|0
chr11	2452750	rs11970	G	A	.	PASS	MTD=cgi,bwa_freebayes,bwa_platypus,bwa_gatk,cortex,isaac_strelka;KM=13.45;KFP=0;KFF=0	GT	1|0
chr11	2453726	rs11972	G	A	.	PASS	MTD=cgi,bwa_freebayes,bwa_platypus,bwa_gatk,cortex,isaac_strelka;KM=11.60;KFP=0;KFF=0	GT	0|1
chr11	2453920	rs11973	A	G	.	PASS	MTD=isaac_strelka,bwa_freebayes,bwa_platypus,cortex,bwa_gatk;KM=13.90;KFP=0;KFF=0	GT	1|0
chr11	2455590	rs11974	C	T	.	PASS	MTD=cgi,bwa_freebayes,bwa_platypus,isaac_strelka,bwa_gatk;KM=11.18;KFP=0;KFF=0	GT	1|0
chr11	2456262	rs11975	G	A	.	PASS	MTD=cgi,bwa_freebayes,bwa_platypus,isaac_strelka,bwa_gatk;KM=10.90;KFP=0;KFF=0	GT	1|0
chr11	2457289	rs11976	G	A	.	PASS	MTD=cgi,bwa_freebayes,bwa_platypus,bwa_gatk,cortex,isaac_strelka;KM=11.00;KFP=0;KFF=0	GT	1|0
chr11	2458461	rs11977	T	G	.	PASS	MTD=cgi,bwa_freebayes,bwa_platypus,isaac_strelka,bwa_gatk;KM=9.04;KFP=0;KFF=0	GT	1|0
chr11	2462791	rs11978	G	A	.	PASS	MTD=cgi,bwa_freebayes,bwa_platypus,isaac_strelka,bwa_gatk;KM=7.75;KFP=0;KFF=0	GT	0|1
chr11	2463573	rs11979	T	C	.	PASS	MTD=cgi,bwa_freebayes,bwa_platypus,bwa_gatk,cortex,isaac_strelka;KM=9.94;KFP=0;KFF=0	GT	1|0
chr11	2471386	rs11980	T	C	.	PASS	MTD=cgi,bwa_freebayes,bwa_platypus,bwa_gatk,cortex,isaac_strelka;KM=10.89;KFP=0;KFF=0	GT	1|0
chr11	2471399	rs11981	C	T	.	PASS	MTD=cgi,bwa_freebayes,bwa_platypus,bwa_gatk,cortex,isaac_strelka;KM=10.44;KFP=0;KFF=0	GT	1|0
chr11	2471649	rs11982	T	C	.	PASS	MTD=cgi,bwa_freebayes,bwa_platypus,bwa_gatk,cortex,isaac_strelka;KM=8.25;KFP=0;KFF=0	GT	1|0
chr11	2471695	rs11983	T	C	.	PASS	MTD=isaac_strelka,bwa_freebayes,bwa_platypus,cortex,bwa_gatk;KM=10.75;KFP=0;KFF=0	GT	1|0
chr11	2471704	rs11984	A	G	.	PASS	MTD=isaac_strelka,bwa_freebayes,bwa_platypus,cortex,bwa_gatk;KM=9.75;KFP=0;KFF=0	GT	1|0
chr11	2472252	rs11985	C	T	.	PASS	MTD=isaac_strelka,bwa_freebayes,bwa_platypus,bwa_gatk;KM=12.06;KFP=0;KFF=0	GT	1|0
chr11	2472363	rs11986	T	C	.	PASS	MTD=cgi,bwa_freebayes,bwa_platypus,bwa_gatk,cortex,isaac_strelka;KM=12.33;KFP=0;KFF=0	GT	1|0
chr11	2472730	rs11987	A	C	.	PASS	MTD=cgi,bwa_freebayes,bwa_platypus,bwa_gatk,cortex,isaac_strelka;KM=9.61;KFP=0;KFF=0	GT	1|0
chr11	2472736	rs11988	A	C	.	PASS	MTD=cgi,bwa_freebayes,bwa_platypus,bwa_gatk,cortex,isaac_strelka;KM=10.11;KFP=0;KFF=0	GT	1|0
chr11	2472787	rs11989	T	C	.	PASS	MTD=cgi,bwa_freebayes,bwa_platypus,bwa_gatk;KM=10.44;KFP=0;KFF=0	GT	1|0
chr11	2472907	rs11990	T	C	.	PASS	MTD=cgi,bwa_freebayes,bwa_platypus,bwa_gatk,cortex,isaac_strelka;KM=10.72;KFP=0;KFF=0	GT	1|0
chr11	2472945	rs11991	T	C	.	PASS	MTD=cgi,bwa_freebayes,bwa_platypus,bwa_gatk,cortex,isaac_strelka;KM=10.50;KFP=0;KFF=0	GT	1|0
chr11	2473090	rs11992	A	G	.	PASS	MTD=cgi,bwa_freebayes,bwa_platypus,bwa_gatk,cortex,isaac_strelka;KM=8.39;KFP=0;KFF=0	GT	1|0
chr11	2473184	rs11993	G	A	.	PASS	MTD=cgi,bwa_freebayes,bwa_platypus,bwa_gatk,cortex,isaac_strelka;KM=8.94;KFP=0;KFF=0	GT	1|0
chr11	2473462	rs11994	T	G	.	PASS	MTD=cgi,bwa_freebayes,bwa_platypus,isaac_strelka,bwa_gatk;KM=8.50;KFP=0;KFF=0	GT	1|0
chr11	2474190	rs11995	C	G	.	PASS	MTD=cgi,bwa_freebayes,bwa_platypus,bwa_gatk,cortex,isaac_strelka;KM=11.89;KFP=0;KFF=0	GT	1|0
chr11	2474285	rs11996	A	G	.	PASS	MTD=cgi,bwa_freebayes,bwa_platypus,bwa_gatk,cortex,isaac_strelka;KM=10.50;KFP=0;KFF=0	GT	1|0
chr11	2474827	rs11997	G	C	.	PASS	MTD=cgi,bwa_freebayes,bwa_platypus,bwa_gatk,cortex,isaac_strelka;KM=11.17;KFP=0;KFF=0	GT	1|0
chr11	2475871	rs11998	C	T	.	PASS	MTD=cgi,bwa_freebayes,bwa_platypus,isaac_strelka,bwa_gatk;KM=10.50;KFP=0;KFF=0	GT	1|0
chr11	2476271	rs11999	C	T	.	PASS	MTD=cgi,bwa_freebayes,bwa_platypus,bwa_gatk,cortex,isaac_strelka;KM=13.00;KFP=0;KFF=0	GT	1|0
chr11	2476903	rs12000	G	T	.	PASS	MTD=cgi,bwa_freebayes,bwa_platypus,isaac_strelka,bwa_gatk;KM=13.39;KFP=0;KFF=0	GT	1|0
chr11	2477029	rs12001	G	A	.	PASS	MTD=cgi,bwa_freebayes,bwa_platypus,bwa_gatk,cortex,isaac_strelka;KM=12.94;KFP=0;KFF=0	GT	1|0
chr11	2477948	rs12002	G	A	.	PASS	MTD=cgi,bwa_freebayes,bwa_platypus,isaac_strelka,bwa_gatk;KM=12.61;KFP=0;KFF=0	GT	1|0
chr11	2479929	rs12003	C	T	.	PASS	MTD=cgi,bwa_freebayes,bwa_platypus,isaac_strelka,bwa_gatk;KM=12.06;KFP=0;KFF=0	GT	1|0
chr11	2480023	rs12004	C	A	.	PASS	MTD=cgi,bwa_freebayes,bwa_platypus,isaac_strelka,bwa_gatk;KM=13.38;KFP=0;KFF=0	GT	1|0
chr11	2480423	rs12005	G	A	.	PASS	MTD=cgi,bwa_freebayes,bwa_platypus,isaac_strelka,bwa_gatk;KM=11.83;KFP=0;KFF=0	GT	1|0
chr11	2481096	rs12006	G	A	.	PASS	MTD=cgi,bwa_freebayes,bwa_platypus,bwa_gatk,cortex,isaac_strelka;KM=12.39;KFP=0;KFF=0	GT	1|0
chr11	2481256	rs12007	C	T	.	PASS	MTD=cgi,bwa_freebayes,bwa_platypus,bwa_gatk,cortex,isaac_strelka;KM=12.38;KFP=0;KFF=0	GT	1|0
chr11	2481352	rs12008	T	G	.	PASS	MTD=cgi,bwa_freebayes,bwa_platypus,isaac_strelka,bwa_gatk;KM=7.00;KFP=0;KFF=0	GT	1|0
chr11	2486909	rs12009	T	C	.	PASS	MTD=cgi,bwa_freebayes,bwa_platypus,isaac_strelka,bwa_gatk;KM=11.75;KFP=0;KFF=0	GT	1|0
chr11	2488428	rs12010	G	T	.	PASS	MTD=cgi,bwa_freebayes,bwa_platypus,bwa_gatk,cortex,isaac_strelka;KM=10.88;KFP=0;KFF=0	GT	1|0
chr11	2489188	rs12011	T	C	.	PASS	MTD=cgi,bwa_freebayes,bwa_platypus,bwa_gatk,cortex,isaac_strelka;KM=10.40;KFP=0;KFF=0	GT	1|0
chr11	2489646	rs12012	C	G	.	PASS	MTD=cgi,bwa_freebayes,bwa_platypus,bwa_gatk,cortex,isaac_strelka;KM=13.12;KFP=0;KFF=0	GT	1|0
chr11	2489819	rs12013	A	G	.	PASS	MTD=cgi,bwa_freebayes,bwa_platypus,bwa_gatk,cortex,isaac_strelka;KM=12.56;KFP=0;KFF=0	GT	1|0
chr11	2489945	rs12014	G	A	.	PASS	MTD=cgi,bwa_freebayes,bwa_platypus,isaac_strelka,bwa_gatk;KM=11.39;KFP=0;KFF=0	GT	1|0
chr11	2490297	rs12015	C	T	.	PASS	MTD=cgi,bwa_freebayes,bwa_platypus,bwa_gatk,cortex,isaac_strelka;KM=12.22;KFP=0;KFF=0	GT	1|0
chr11	2490440	rs12016	G	A	.	PASS	MTD=cgi,bwa_freebayes,bwa_platypus,isaac_strelka,bwa_gatk;KM=13.50;KFP=0;KFF=0	GT	1|0
chr11	2490570	rs12017	T	C	.	PASS	MTD=cgi,bwa_freebayes,bwa_platypus,bwa_gatk,cortex,isaac_strelka;KM=10.56;KFP=0;KFF=0	GT	1|0
chr11	2491997	rs12019	G	A	.	PASS	MTD=cgi,bwa_freebayes,bwa_platypus,isaac_strelka,bwa_gatk;KM=12.25;KFP=0;KFF=0	GT	1|0
chr11	2492219	rs12020	A	C	.	PASS	MTD=cgi,bwa_freebayes,bwa_platypus,isaac_strelka,bwa_gatk;KM=13.50;KFP=0;KFF=0	GT	1|0
chr11	2492680	rs12021	A	T	.	PASS	MTD=isaac_strelka,bwa_freebayes,bwa_platypus,bwa_gatk;KM=13.00;KFP=0;KFF=0	GT	1|0
chr11	2494572	rs12022	G	A	.	PASS	MTD=isaac_strelka,bwa_freebayes,bwa_platypus,bwa_gatk;KM=14.72;KFP=0;KFF=0	GT	1|0
chr11	2494575	rs12023	A	G	.	PASS	MTD=isaac_strelka,bwa_freebayes,bwa_platypus,bwa_gatk;KM=14.56;KFP=0;KFF=0	GT	1|0
chr11	2496110	rs12024	T	C	.	PASS	MTD=cgi,bwa_freebayes,bwa_platypus,isaac_strelka,bwa_gatk;KM=11.25;KFP=0;KFF=0	GT	1|0
chr11	2496992	rs12025	T	C	.	PASS	MTD=isaac_strelka,bwa_freebayes,bwa_platypus,bwa_gatk;KM=8.62;KFP=0;KFF=0	GT	1|0
chr11	2497106	rs12026	T	C	.	PASS	MTD=isaac_strelka,bwa_freebayes,bwa_platypus,bwa_gatk;KM=11.33;KFP=0;KFF=0	GT	1|0
chr11	2497457	rs12027	T	C	.	PASS	MTD=cgi,bwa_freebayes,bwa_platypus,isaac_strelka,bwa_gatk;KM=11.88;KFP=0;KFF=0	GT	1|0
chr11	2498060	rs12028	G	T	.	PASS	MTD=cgi,bwa_freebayes,bwa_platypus,isaac_strelka,bwa_gatk;KM=12.00;KFP=0;KFF=0	GT	1|0
chr11	2498130	rs12029	T	C	.	PASS	MTD=cgi,bwa_freebayes,bwa_platypus,isaac_strelka,bwa_gatk;KM=10.61;KFP=0;KFF=0	GT	1|0
chr11	2498993	rs12030	T	G	.	PASS	MTD=cgi,bwa_freebayes,bwa_platypus,isaac_strelka,bwa_gatk;KM=12.94;KFP=0;KFF=0	GT	1|0
chr11	2499071	rs12031	A	G	.	PASS	MTD=cgi,bwa_freebayes,bwa_platypus,isaac_strelka,bwa_gatk;KM=10.25;KFP=0;KFF=0	GT	1|0
chr11	2499260	rs12032	G	A	.	PASS	MTD=cgi,bwa_freebayes,bwa_platypus,isaac_strelka,bwa_gatk;KM=10.25;KFP=0;KFF=0	GT	1|0
chr11	2499343	rs12033	G	A	.	PASS	MTD=cgi,bwa_freebayes,bwa_platypus,isaac_strelka,bwa_gatk;KM=11.25;KFP=0;KFF=0	GT	1|0
chr11	2499773	rs12034	T	A	.	PASS	MTD=cgi,bwa_freebayes,bwa_platypus,isaac_strelka,bwa_gatk;KM=11.75;KFP=0;KFF=0	GT	1|0
chr11	2500267	rs12035	T	C	.	PASS	MTD=cgi,bwa_freebayes,bwa_platypus,isaac_strelka,bwa_gatk;KM=13.33;KFP=0;KFF=0	GT	1|0
chr11	2501755	rs12036	C	G	.	PASS	MTD=isaac_strelka,bwa_freebayes,bwa_platypus;KM=5.67;KFP=0;KFF=0	GT	1|0
chr11	2502689	rs12037	C	A	.	PASS	MTD=cgi,bwa_freebayes,bwa_platypus,bwa_gatk,cortex,isaac_strelka;KM=12.11;KFP=0;KFF=0	GT	1|0
chr11	2503318	rs12038	G	A	.	PASS	MTD=cgi,bwa_freebayes,bwa_platypus,bwa_gatk,cortex,isaac_strelka;KM=13.39;KFP=0;KFF=0	GT	1|0
chr11	2503575	rs12039	G	A	.	PASS	MTD=cgi,bwa_freebayes,bwa_platypus,isaac_strelka,bwa_gatk;KM=6.88;KFP=0;KFF=0	GT	1|0
chr11	2504971	rs12040	A	C	.	PASS	MTD=cgi,bwa_freebayes,bwa_platypus,bwa_gatk,cortex,isaac_strelka;KM=14.28;KFP=0;KFF=0	GT	1|0
chr11	2505199	rs12041	T	A	.	PASS	MTD=cgi,bwa_freebayes,bwa_platypus,bwa_gatk,cortex,isaac_strelka;KM=11.06;KFP=0;KFF=0	GT	1|0
chr11	2505461	rs12042	T	A	.	PASS	MTD=cgi,bwa_freebayes,bwa_platypus,bwa_gatk,cortex,isaac_strelka;KM=12.39;KFP=0;KFF=0	GT	1|0
chr11	2507003	rs12043	C	T	.	PASS	MTD=cgi,bwa_freebayes,bwa_platypus,bwa_gatk,cortex,isaac_strelka;KM=14.12;KFP=0;KFF=0	GT	1|0
chr11	2507334	rs12044	T	C	.	PASS	MTD=cgi,bwa_freebayes,bwa_platypus,isaac_strelka,bwa_gatk;KM=9.88;KFP=0;KFF=0	GT	1|0
chr11	2507342	rs12045	G	T	.	PASS	MTD=cgi,bwa_freebayes,bwa_platypus,isaac_strelka,bwa_gatk;KM=9.50;KFP=0;KFF=0	GT	1|0
chr11	2507503	rs12046	C	G	.	PASS	MTD=cgi,bwa_freebayes,bwa_platypus,isaac_strelka,bwa_gatk;KM=9.75;KFP=0;KFF=0	GT	1|0
chr11	2507756	rs12047	T	C	.	PASS	MTD=cgi,bwa_freebayes,bwa_platypus,bwa_gatk,cortex,isaac_strelka;KM=8.61;KFP=0;KFF=0	GT	1|0
chr11	2507801	rs12048	A	G	.	PASS	MTD=cgi,bwa_freebayes,bwa_platypus,bwa_gatk,cortex,isaac_strelka;KM=10.38;KFP=0;KFF=0	GT	1|0
chr11	2507805	rs12049	G	A	.	PASS	MTD=cgi,bwa_freebayes,bwa_platypus,bwa_gatk,cortex,isaac_strelka;KM=9.88;KFP=0;KFF=0	GT	1|0
chr11	2508611	rs12050	T	C	.	PASS	MTD=cgi,bwa_freebayes,bwa_platypus,isaac_strelka,bwa_gatk;KM=9.56;KFP=0;KFF=0	GT	1|0
chr11	2510026	rs12051	C	T	.	PASS	MTD=cgi,bwa_freebayes,bwa_platypus,isaac_strelka,bwa_gatk;KM=9.38;KFP=0;KFF=0	GT	1|0
chr11	2510244	rs12052	A	G	.	PASS	MTD=cgi,bwa_freebayes,bwa_platypus,isaac_strelka,bwa_gatk;KM=10.38;KFP=0;KFF=0	GT	1|0
chr11	2510535	rs12053	A	G	.	PASS	MTD=cgi,bwa_freebayes,bwa_platypus,isaac_strelka,bwa_gatk;KM=10.50;KFP=0;KFF=0	GT	1|0
chr11	2511214	rs12054	A	G	.	PASS	MTD=isaac_strelka,bwa_freebayes,bwa_platypus,cortex,bwa_gatk;KM=9.62;KFP=0;KFF=0	GT	1|0
chr11	2512845	rs12055	T	A	.	PASS	MTD=cgi,bwa_freebayes,bwa_platypus,bwa_gatk,cortex,isaac_strelka;KM=11.38;KFP=0;KFF=0	GT	1|0
chr11	2516318	rs12056	G	A	.	PASS	MTD=cgi,bwa_freebayes,bwa_platypus,bwa_gatk,cortex,isaac_strelka;KM=10.28;KFP=0;KFF=0	GT	1|0
chr11	2517284	rs12057	A	G	.	PASS	MTD=cgi,bwa_freebayes,bwa_platypus,bwa_gatk,cortex,isaac_strelka;KM=9.50;KFP=0;KFF=0	GT	1|0
chr11	2517350	rs12058	C	T	.	PASS	MTD=cgi,bwa_freebayes,bwa_platypus,bwa_gatk,cortex,isaac_strelka;KM=9.11;KFP=0;KFF=0	GT	1|0
chr11	2517751	rs12059	C	T	.	PASS	MTD=cgi,bwa_freebayes,bwa_platypus,isaac_strelka,bwa_gatk;KM=11.44;KFP=0;KFF=0	GT	1|0
chr11	2517773	rs12060	G	T	.	PASS	MTD=cgi,bwa_freebayes,bwa_platypus,isaac_strelka,bwa_gatk;KM=11.44;KFP=0;KFF=0	GT	1|0
chr11	2517877	rs12061	G	A	.	PASS	MTD=cgi,bwa_freebayes,bwa_platypus,bwa_gatk,cortex,isaac_strelka;KM=10.17;KFP=0;KFF=0	GT	1|0
chr11	2518393	rs12062	G	A	.	PASS	MTD=cgi,isaac_strelka;KM=4.50;KFP=0;KFF=0	GT	1|0
chr11	2518492	rs12063	A	G	.	PASS	MTD=cgi,bwa_freebayes,bwa_platypus,bwa_gatk,cortex,isaac_strelka;KM=10.89;KFP=0;KFF=0	GT	1|0
chr11	2518660	rs12064	C	G	.	PASS	MTD=cgi,bwa_freebayes,bwa_platypus,bwa_gatk,cortex,isaac_strelka;KM=8.67;KFP=0;KFF=0	GT	1|0
chr11	2519236	rs12065	C	T	.	PASS	MTD=cgi,bwa_freebayes,bwa_platypus,bwa_gatk,cortex,isaac_strelka;KM=8.83;KFP=0;KFF=0	GT	1|0
chr11	2519278	rs12066	G	A	.	PASS	MTD=cgi,bwa_freebayes,bwa_platypus,bwa_gatk,cortex,isaac_strelka;KM=10.17;KFP=0;KFF=0	GT	1|0
chr11	2520052	rs12067	C	T	.	PASS	MTD=cgi,bwa_freebayes,bwa_platypus,bwa_gatk,cortex,isaac_strelka;KM=10.56;KFP=0;KFF=0	GT	1|0
chr11	2520732	rs12068	G	C	.	PASS	MTD=cgi,bwa_freebayes,bwa_platypus,bwa_gatk,cortex,isaac_strelka;KM=12.12;KFP=0;KFF=0	GT	1|0
chr11	2522268	rs12069	G	C	.	PASS	MTD=cgi,bwa_freebayes,bwa_platypus,bwa_gatk;KM=5.22;KFP=0;KFF=0	GT	1|0
chr11	2522274	rs12070	G	T	.	PASS	MTD=bwa_freebayes,bwa_platypus,bwa_gatk;KM=5.44;KFP=0;KFF=0	GT	1|0
chr11	2522918	rs12071	T	C	.	PASS	MTD=cgi,bwa_freebayes,bwa_platypus,bwa_gatk,cortex,isaac_strelka;KM=11.50;KFP=0;KFF=0	GT	1|0
chr11	2523006	rs12072	A	C	.	PASS	MTD=cgi,bwa_freebayes,bwa_platypus,bwa_gatk,cortex,isaac_strelka;KM=9.50;KFP=0;KFF=0	GT	1|0
chr11	2523110	rs12073	T	C	.	PASS	MTD=cgi,bwa_freebayes,bwa_platypus,isaac_strelka,bwa_gatk;KM=9.50;KFP=0;KFF=0	GT	1|0
chr11	2523215	rs12074	G	A	.	PASS	MTD=cgi,bwa_freebayes,isaac_strelka,bwa_gatk;KM=7.33;KFP=0;KFF=0	GT	1|0
chr11	2523641	rs12075	T	C	.	PASS	MTD=cgi,bwa_freebayes,bwa_platypus,bwa_gatk,cortex,isaac_strelka;KM=7.88;KFP=0;KFF=0	GT	1|0
chr11	2523843	rs12076	C	G	.	PASS	MTD=cgi,bwa_freebayes,bwa_platypus,bwa_gatk,cortex,isaac_strelka;KM=11.38;KFP=0;KFF=0	GT	1|0
chr11	2524330	rs12077	G	A	.	PASS	MTD=cgi,bwa_freebayes,bwa_platypus,bwa_gatk,cortex,isaac_strelka;KM=11.25;KFP=0;KFF=0	GT	1|0
chr11	2524798	rs12078	A	G	.	PASS	MTD=cgi,bwa_freebayes,bwa_platypus,bwa_gatk,cortex,isaac_strelka;KM=9.72;KFP=0;KFF=0	GT	1|0
chr11	2525506	rs12079	C	T	.	PASS	MTD=cgi,bwa_freebayes,bwa_platypus,bwa_gatk,cortex,isaac_strelka;KM=10.50;KFP=0;KFF=0	GT	1|0
chr11	2526342	rs12080	G	A	.	PASS	MTD=cgi,bwa_freebayes,bwa_platypus,isaac_strelka,bwa_gatk;KM=5.75;KFP=0;KFF=0	GT	0|1
chr11	2526945	rs12081	C	T	.	PASS	MTD=cgi,bwa_freebayes,bwa_platypus,bwa_gatk,cortex,isaac_strelka;KM=9.91;KFP=0;KFF=0	GT	1|0
chr11	2529279	rs12082	A	G	.	PASS	MTD=cgi,bwa_freebayes,bwa_platypus,bwa_gatk,cortex,isaac_strelka;KM=12.30;KFP=0;KFF=0	GT	1|0
chr11	2529500	rs12083	A	G	.	PASS	MTD=cgi,bwa_freebayes,bwa_platypus,isaac_strelka,bwa_gatk;KM=13.06;KFP=0;KFF=0	GT	1|0
chr11	2529745	rs12084	T	G	.	PASS	MTD=cgi,bwa_freebayes,bwa_platypus,bwa_gatk,cortex,isaac_strelka;KM=11.94;KFP=0;KFF=0	GT	1|0
chr11	2530133	rs12085	G	A	.	PASS	MTD=cgi,bwa_freebayes,bwa_platypus,bwa_gatk,cortex,isaac_strelka;KM=10.12;KFP=0;KFF=0	GT	1|0
chr11	2530918	rs12086	A	G	.	PASS	MTD=cgi,bwa_freebayes,bwa_platypus,bwa_gatk,cortex,isaac_strelka;KM=11.28;KFP=0;KFF=0	GT	1|0
chr11	2531149	rs12087	T	C	.	PASS	MTD=cgi,bwa_freebayes,bwa_platypus,isaac_strelka;KM=10.88;KFP=0;KFF=0	GT	1|0
chr11	2531152	rs12088	A	C	.	PASS	MTD=cgi,bwa_freebayes,bwa_platypus,isaac_strelka;KM=11.25;KFP=0;KFF=0	GT	1|0
chr11	2531219	rs12089	C	T	.	PASS	MTD=isaac_strelka,bwa_freebayes,bwa_platypus;KM=9.88;KFP=0;KFF=0	GT	1|0
chr11	2531220	rs12090	C	T	.	PASS	MTD=isaac_strelka,bwa_freebayes,bwa_platypus;KM=9.62;KFP=0;KFF=0	GT	1|0
chr11	2531539	rs12091	G	A	.	PASS	MTD=cgi,bwa_freebayes,bwa_platypus,bwa_gatk,cortex,isaac_strelka;KM=11.69;KFP=0;KFF=0	GT	0|1
chr11	2532323	rs12092	G	A	.	PASS	MTD=cgi,bwa_freebayes,bwa_platypus,isaac_strelka,bwa_gatk;KM=10.62;KFP=0;KFF=0	GT	1|0
chr11	2532330	rs12093	T	C	.	PASS	MTD=cgi,bwa_freebayes,bwa_platypus,isaac_strelka,bwa_gatk;KM=10.38;KFP=0;KFF=0	GT	1|0
chr11	2532371	rs12094	C	A	.	PASS	MTD=cgi,bwa_freebayes,bwa_platypus,bwa_gatk,cortex,isaac_strelka;KM=9.62;KFP=0;KFF=0	GT	1|0
chr11	2532473	rs12095	G	A	.	PASS	MTD=cgi,bwa_freebayes,bwa_platypus,bwa_gatk,cortex,isaac_strelka;KM=9.38;KFP=0;KFF=0	GT	1|0
chr11	2533715	rs12096	A	G	.	PASS	MTD=cgi,bwa_freebayes,bwa_platypus,bwa_gatk,cortex,isaac_strelka;KM=10.00;KFP=0;KFF=0	GT	1|0
chr11	2534582	rs12097	A	G	.	PASS	MTD=cgi,bwa_freebayes,bwa_platypus,bwa_gatk,cortex,isaac_strelka;KM=10.75;KFP=0;KFF=0	GT	1|0
chr11	2535025	rs12098	T	C	.	PASS	MTD=cgi,bwa_freebayes,bwa_platypus,bwa_gatk,cortex,isaac_strelka;KM=10.50;KFP=0;KFF=0	GT	1|0
chr11	2535740	rs12099	T	C	.	PASS	MTD=cgi,bwa_freebayes,bwa_platypus,bwa_gatk,cortex,isaac_strelka;KM=6.90;KFP=0;KFF=0	GT	1|0
chr11	2537905	rs12100	A	G	.	PASS	MTD=cgi,bwa_freebayes,bwa_platypus,isaac_strelka,bwa_gatk;KM=10.40;KFP=0;KFF=0	GT	1|0
chr11	2537947	rs12101	T	C	.	PASS	MTD=cgi,bwa_freebayes,bwa_platypus,isaac_strelka,bwa_gatk;KM=11.88;KFP=0;KFF=0	GT	1|0
chr11	2539105	rs12102	T	C	.	PASS	MTD=cgi,bwa_freebayes,bwa_platypus,bwa_gatk,cortex,isaac_strelka;KM=9.60;KFP=0;KFF=0	GT	1|0
chr11	2541271	rs12103	T	C	.	PASS	MTD=cgi,bwa_freebayes,bwa_platypus,cortex,bwa_gatk;KM=8.60;KFP=0;KFF=0	GT	0|1
chr11	2542329	rs12104	A	G	.	PASS	MTD=cgi,bwa_freebayes,bwa_platypus,bwa_gatk,cortex,isaac_strelka;KM=7.80;KFP=0;KFF=0	GT	0|1
chr11	2543512	rs12105	G	A	.	PASS	MTD=cgi,bwa_freebayes,bwa_platypus,isaac_strelka,bwa_gatk;KM=12.70;KFP=0;KFF=0	GT	0|1
chr11	2544385	rs12109	C	T	.	PASS	MTD=isaac_strelka,bwa_freebayes,bwa_platypus,bwa_gatk;KM=11.80;KFP=0;KFF=0	GT	0|1
chr11	2544402	rs12110	G	A	.	PASS	MTD=isaac_strelka,bwa_freebayes,bwa_platypus,bwa_gatk;KM=12.25;KFP=0;KFF=0	GT	0|1
chr11	2544575	rs12111	G	A	.	PASS	MTD=cgi,bwa_freebayes,bwa_platypus,bwa_gatk,cortex,isaac_strelka;KM=14.62;KFP=0;KFF=0	GT	0|1
chr11	2544981	rs12112	A	T	.	PASS	MTD=cgi,bwa_freebayes,bwa_platypus,bwa_gatk,cortex,isaac_strelka;KM=13.30;KFP=0;KFF=0	GT	0|1
chr11	2545170	rs12113	C	T	.	PASS	MTD=cgi,bwa_freebayes,bwa_platypus,bwa_gatk,cortex,isaac_strelka;KM=13.31;KFP=0;KFF=0	GT	0|1
chr11	2546027	rs12114	C	T	.	PASS	MTD=isaac_strelka,bwa_freebayes,bwa_platypus,cortex,bwa_gatk;KM=15.62;KFP=0;KFF=0	GT	0|1
chr11	2546636	rs12115	A	T	.	PASS	MTD=isaac_strelka,bwa_freebayes,bwa_platypus,cortex,bwa_gatk;KM=15.25;KFP=0;KFF=0	GT	0|1
chr11	2547616	rs12116	T	A	.	PASS	MTD=cgi,bwa_freebayes,bwa_platypus,bwa_gatk,cortex,isaac_strelka;KM=11.90;KFP=0;KFF=0	GT	0|1
chr11	2548935	rs12117	C	A	.	PASS	MTD=cgi,bwa_freebayes,bwa_platypus,bwa_gatk,cortex,isaac_strelka;KM=9.40;KFP=0;KFF=0	GT	0|1
chr11	2549615	rs12118	G	T	.	PASS	MTD=cgi,bwa_freebayes,bwa_platypus,bwa_gatk,cortex,isaac_strelka;KM=8.90;KFP=0;KFF=0	GT	0|1
chr11	2550141	rs12120	T	C	.	PASS	MTD=cgi,bwa_freebayes,bwa_platypus,isaac_strelka,bwa_gatk;KM=8.62;KFP=0;KFF=0	GT	0|1
chr11	2550246	rs12121	T	C	.	PASS	MTD=cgi,bwa_freebayes,bwa_platypus,bwa_gatk,cortex,isaac_strelka;KM=9.25;KFP=0;KFF=0	GT	0|1
chr11	2550292	rs12122	C	T	.	PASS	MTD=isaac_strelka,bwa_freebayes,bwa_platypus,cortex,bwa_gatk;KM=11.70;KFP=0;KFF=0	GT	0|1
chr11	2550956	rs12123	T	C	.	PASS	MTD=cgi,bwa_freebayes,bwa_platypus,bwa_gatk,cortex,isaac_strelka;KM=8.12;KFP=0;KFF=0	GT	0|1
chr11	2550997	rs12124	C	T	.	PASS	MTD=isaac_strelka,bwa_freebayes,bwa_platypus,cortex,bwa_gatk;KM=11.81;KFP=0;KFF=0	GT	0|1
chr11	2551891	rs12125	G	A	.	PASS	MTD=cgi,bwa_freebayes,bwa_platypus,bwa_gatk,cortex,isaac_strelka;KM=15.06;KFP=0;KFF=0	GT	0|1
chr11	2552466	rs12126	C	T	.	PASS	MTD=cgi,bwa_freebayes,bwa_platypus,bwa_gatk,cortex,isaac_strelka;KM=11.10;KFP=0;KFF=0	GT	0|1
chr11	2552960	rs12127	C	A	.	PASS	MTD=cgi,bwa_freebayes,bwa_platypus,isaac_strelka,bwa_gatk;KM=13.80;KFP=0;KFF=0	GT	0|1
chr11	2553478	rs12128	G	A	.	PASS	MTD=cgi,bwa_freebayes,bwa_platypus,bwa_gatk,cortex,isaac_strelka;KM=12.38;KFP=0;KFF=0	GT	0|1
chr11	2555665	rs12129	G	A	.	PASS	MTD=cgi,bwa_freebayes,bwa_platypus,bwa_gatk,cortex,isaac_strelka;KM=11.30;KFP=0;KFF=0	GT	0|1
chr11	2556163	rs12130	C	T	.	PASS	MTD=cgi,bwa_freebayes,bwa_platypus,bwa_gatk,cortex,isaac_strelka;KM=11.00;KFP=0;KFF=0	GT	0|1
chr11	2556175	rs12131	G	T	.	PASS	MTD=cgi,bwa_freebayes,bwa_platypus,bwa_gatk,cortex,isaac_strelka;KM=12.12;KFP=0;KFF=0	GT	0|1
chr11	2557309	rs12132	A	C	.	PASS	MTD=cgi,bwa_freebayes,bwa_platypus,bwa_gatk,cortex,isaac_strelka;KM=12.38;KFP=0;KFF=0	GT	1|0
chr11	2558833	rs12133	G	A	.	PASS	MTD=cgi,bwa_freebayes,bwa_platypus,bwa_gatk,cortex,isaac_strelka;KM=10.00;KFP=0;KFF=0	GT	0|1
chr11	2558982	rs12134	A	G	.	PASS	MTD=cgi,bwa_freebayes,bwa_platypus,bwa_gatk,cortex,isaac_strelka;KM=11.50;KFP=0;KFF=0	GT	0|1
chr11	2559069	rs12135	T	C	.	PASS	MTD=cgi,bwa_freebayes,bwa_platypus,isaac_strelka,bwa_gatk;KM=11.50;KFP=0;KFF=0	GT	0|1
chr11	2577287	rs12136	G	T	.	PASS	MTD=cgi,bwa_freebayes,bwa_platypus,bwa_gatk,cortex,isaac_strelka;KM=10.39;KFP=0;KFF=0	GT	1|0
chr11	2577560	rs12137	C	T	.	PASS	MTD=cgi,bwa_freebayes,bwa_platypus,bwa_gatk,cortex,isaac_strelka;KM=10.88;KFP=0;KFF=0	GT	0|1
chr11	2580748	rs12138	G	A	.	PASS	MTD=cgi,bwa_freebayes,bwa_platypus,bwa_gatk,cortex,isaac_strelka;KM=11.09;KFP=0;KFF=0	GT	1|0
chr11	2607955	rs12139	A	G	.	PASS	MTD=cgi,bwa_freebayes,bwa_platypus,bwa_gatk,cortex,isaac_strelka;KM=14.30;KFP=0;KFF=0	GT	0|1
chr11	2610380	rs12140	C	T	.	PASS	MTD=cgi,bwa_freebayes,bwa_platypus,bwa_gatk,cortex,isaac_strelka;KM=16.60;KFP=0;KFF=0	GT	0|1
chr11	2610392	rs12141	C	T	.	PASS	MTD=cgi,bwa_freebayes,bwa_platypus,bwa_gatk,cortex,isaac_strelka;KM=16.30;KFP=0;KFF=0	GT	0|1
chr11	2611500	rs12142	C	G	.	PASS	MTD=cgi,bwa_freebayes,bwa_platypus,isaac_strelka,bwa_gatk;KM=13.19;KFP=0;KFF=0	GT	0|1
chr11	2662187	rs12143	C	T	.	PASS	MTD=cgi,bwa_freebayes,bwa_platypus,bwa_gatk,cortex,isaac_strelka;KM=8.19;KFP=0;KFF=0	GT	0|1
chr11	2670241	rs12144	A	G	.	PASS	MTD=cgi,bwa_freebayes,bwa_platypus,isaac_strelka,bwa_gatk;KM=10.38;KFP=0;KFF=0	GT	0|1
chr11	2670270	rs12145	G	A	.	PASS	MTD=cgi,bwa_freebayes,bwa_platypus,isaac_strelka,bwa_gatk;KM=12.30;KFP=0;KFF=0	GT	0|1
chr11	2671019	rs12146	C	T	.	PASS	MTD=cgi,bwa_freebayes,bwa_platypus,bwa_gatk,cortex,isaac_strelka;KM=11.00;KFP=0;KFF=0	GT	0|1
chr11	2673376	rs12147	C	A	.	PASS	MTD=cgi,bwa_freebayes,bwa_platypus,isaac_strelka,bwa_gatk;KM=12.40;KFP=0;KFF=0	GT	0|1
chr11	2673812	rs12148	C	T	.	PASS	MTD=cgi,bwa_freebayes,bwa_platypus,isaac_strelka,bwa_gatk;KM=9.67;KFP=0;KFF=0	GT	1|0
chr11	2677404	rs12150	T	C	.	PASS	MTD=cgi,bwa_freebayes,bwa_platypus,bwa_gatk,cortex,isaac_strelka;KM=13.61;KFP=0;KFF=0	GT	1|0
chr11	2678630	rs12151	A	G	.	PASS	MTD=cgi,bwa_freebayes,bwa_platypus,isaac_strelka,bwa_gatk;KM=13.80;KFP=0;KFF=0	GT	1|0
chr11	2684113	rs12152	A	T	.	PASS	MTD=cgi,bwa_freebayes,bwa_platypus,bwa_gatk,cortex,isaac_strelka;KM=11.60;KFP=0;KFF=0	GT	0|1
chr11	2687789	rs12153	A	G	.	PASS	MTD=cgi,bwa_freebayes,bwa_platypus,bwa_gatk,cortex,isaac_strelka;KM=9.00;KFP=0;KFF=0	GT	0|1
chr11	2688503	rs12154	T	C	.	PASS	MTD=cgi,bwa_freebayes,bwa_platypus,bwa_gatk,cortex,isaac_strelka;KM=11.36;KFP=0;KFF=0	GT	1|0
chr11	2689008	rs12155	G	C	.	PASS	MTD=cgi,bwa_freebayes,bwa_platypus,bwa_gatk,cortex,isaac_strelka;KM=11.96;KFP=0;KFF=0	GT	1|0
chr11	2691056	rs12156	A	G	.	PASS	MTD=cgi,bwa_freebayes,bwa_platypus,isaac_strelka,bwa_gatk;KM=10.00;KFP=0;KFF=0	GT	1|0
chr11	2692419	rs12157	C	A	.	PASS	MTD=cgi,bwa_freebayes,bwa_platypus,isaac_strelka,bwa_gatk;KM=13.00;KFP=0;KFF=0	GT	0|1
chr11	2694225	rs12158	G	A	.	PASS	MTD=isaac_strelka,bwa_freebayes,bwa_platypus,cortex,bwa_gatk;KM=9.33;KFP=0;KFF=0	GT	1|0
chr11	2694302	rs12159	T	G	.	PASS	MTD=cgi,bwa_freebayes,bwa_platypus,bwa_gatk,cortex,isaac_strelka;KM=10.60;KFP=0;KFF=0	GT	1|0
chr11	2695821	rs12160	A	T	.	PASS	MTD=cgi,bwa_freebayes,bwa_platypus,bwa_gatk,cortex,isaac_strelka;KM=11.67;KFP=0;KFF=0	GT	1|0
chr11	2696450	rs12161	C	T	.	PASS	MTD=cgi,bwa_freebayes,bwa_platypus,bwa_gatk,cortex,isaac_strelka;KM=11.80;KFP=0;KFF=0	GT	0|1
chr11	2696598	rs12162	C	T	.	PASS	MTD=cgi,bwa_freebayes,bwa_platypus,bwa_gatk,cortex,isaac_strelka;KM=13.80;KFP=0;KFF=0	GT	1|0
chr11	2697747	rs12163	C	T	.	PASS	MTD=cgi,bwa_freebayes,bwa_platypus,bwa_gatk,cortex,isaac_strelka;KM=12.09;KFP=0;KFF=0	GT	1|0
chr11	2699445	rs12164	A	G	.	PASS	MTD=isaac_strelka,bwa_freebayes,bwa_platypus,cortex,bwa_gatk;KM=8.53;KFP=0;KFF=0	GT	1|0
chr11	2700338	rs12167	T	C	.	PASS	MTD=cgi,bwa_freebayes,bwa_platypus,bwa_gatk,cortex,isaac_strelka;KM=10.38;KFP=0;KFF=0	GT	0|1
chr11	2701437	rs12168	G	A	.	PASS	MTD=cgi,bwa_freebayes,bwa_platypus,bwa_gatk,cortex,isaac_strelka;KM=10.83;KFP=0;KFF=0	GT	1|0
chr11	2702137	rs12169	C	T	.	PASS	MTD=cgi,bwa_freebayes,bwa_platypus,bwa_gatk,cortex,isaac_strelka;KM=10.35;KFP=0;KFF=0	GT	1|0
chr11	2702374	rs12170	G	T	.	PASS	MTD=isaac_strelka,bwa_freebayes,bwa_platypus,bwa_gatk;KM=11.10;KFP=0;KFF=0	GT	0|1
chr11	2702900	rs12171	C	T	.	PASS	MTD=cgi,bwa_freebayes,bwa_platypus,isaac_strelka,bwa_gatk;KM=7.06;KFP=0;KFF=0	GT	0|1
chr11	2704866	rs12172	C	T	.	PASS	MTD=cgi,bwa_freebayes,bwa_platypus,bwa_gatk,cortex,isaac_strelka;KM=11.74;KFP=0;KFF=0	GT	1|0
chr11	2705822	rs12173	G	A	.	PASS	MTD=cgi,bwa_freebayes,bwa_platypus,isaac_strelka,bwa_gatk;KM=9.67;KFP=0;KFF=0	GT	1|0
chr11	2705955	rs12174	C	T	.	PASS	MTD=cgi,bwa_freebayes,bwa_platypus,bwa_gatk,cortex,isaac_strelka;KM=10.50;KFP=0;KFF=0	GT	0|1
chr11	2706838	rs12175	G	T	.	PASS	MTD=cgi,bwa_freebayes,bwa_platypus,bwa_gatk,cortex,isaac_strelka;KM=9.33;KFP=0;KFF=0	GT	1|0
chr11	2706860	rs12176	C	T	.	PASS	MTD=cgi,bwa_freebayes,bwa_platypus,bwa_gatk,cortex,isaac_strelka;KM=8.67;KFP=0;KFF=0	GT	1|0
chr11	2707954	rs12177	C	T	.	PASS	MTD=cgi,bwa_freebayes,bwa_platypus,bwa_gatk,cortex,isaac_strelka;KM=6.33;KFP=0;KFF=0	GT	1|0
chr11	2708707	rs12178	C	T	.	PASS	MTD=cgi,bwa_freebayes,bwa_platypus,isaac_strelka,bwa_gatk;KM=8.00;KFP=0;KFF=0	GT	1|0
chr11	2708717	rs12179	G	T	.	PASS	MTD=bwa_freebayes;KM=9.62;KFP=0;KFF=0	GT	0|1
chr11	2709420	rs12180	T	C	.	PASS	MTD=bwa_freebayes,bwa_platypus;KM=6.20;KFP=0;KFF=0	GT	1|0
chr11	2709423	rs12181	T	G	.	PASS	MTD=bwa_freebayes;KM=5.80;KFP=0;KFF=0	GT	1|0
chr11	2709955	rs12182	C	T	.	PASS	MTD=cgi,bwa_freebayes,bwa_platypus,bwa_gatk,cortex,isaac_strelka;KM=12.33;KFP=0;KFF=0	GT	1|0
chr11	2714304	rs12183	C	G	.	PASS	MTD=cgi,bwa_freebayes,bwa_platypus,isaac_strelka,bwa_gatk;KM=9.40;KFP=0;KFF=0	GT	0|1
chr11	2715453	rs12184	C	A	.	PASS	MTD=cgi,bwa_freebayes,bwa_platypus,bwa_gatk,cortex,isaac_strelka;KM=11.00;KFP=0;KFF=0	GT	1|0
chr11	2717438	rs12185	C	G	.	PASS	MTD=cgi,bwa_freebayes,bwa_platypus,isaac_strelka,bwa_gatk;KM=12.67;KFP=0;KFF=0	GT	1|0
chr11	2720128	rs12186	C	T	.	PASS	MTD=cgi,bwa_freebayes,bwa_platypus,isaac_strelka,bwa_gatk;KM=10.61;KFP=0;KFF=0	GT	1|0
chr11	2723217	rs12187	C	T	.	PASS	MTD=cgi,bwa_freebayes,bwa_platypus,bwa_gatk,cortex,isaac_strelka;KM=9.17;KFP=0;KFF=0	GT	1|0
chr11	2727596	rs12188	C	T	.	PASS	MTD=cgi,bwa_freebayes,bwa_platypus,isaac_strelka,bwa_gatk;KM=8.75;KFP=0;KFF=0	GT	0|1
chr11	2727785	rs12189	G	A	.	PASS	MTD=cgi,bwa_freebayes,bwa_platypus,isaac_strelka,bwa_gatk;KM=10.43;KFP=0;KFF=0	GT	0|1
chr11	2728146	rs12190	C	T	.	PASS	MTD=cgi,bwa_freebayes,bwa_platypus,bwa_gatk,cortex,isaac_strelka;KM=10.91;KFP=0;KFF=0	GT	0|1
chr11	2728357	rs12191	C	T	.	PASS	MTD=cgi,bwa_freebayes,bwa_platypus,bwa_gatk,cortex,isaac_strelka;KM=11.33;KFP=0;KFF=0	GT	1|0
chr11	2729243	rs12192	A	G	.	PASS	MTD=cgi,bwa_freebayes,bwa_platypus,bwa_gatk,cortex,isaac_strelka;KM=10.00;KFP=0;KFF=0	GT	0|1
chr11	2729254	rs12193	C	T	.	PASS	MTD=cgi,bwa_freebayes,bwa_platypus,bwa_gatk,cortex,isaac_strelka;KM=9.33;KFP=0;KFF=0	GT	0|1
chr11	2729490	rs12194	G	A	.	PASS	MTD=cgi,bwa_freebayes,bwa_platypus,isaac_strelka,bwa_gatk;KM=11.50;KFP=0;KFF=0	GT	0|1
chr11	2730055	rs12195	A	G	.	PASS	MTD=cgi,bwa_freebayes,bwa_platypus,bwa_gatk,cortex,isaac_strelka;KM=9.67;KFP=0;KFF=0	GT	1|0
chr11	2730749	rs12196	G	T	.	PASS	MTD=cgi,bwa_freebayes,bwa_platypus,bwa_gatk,cortex,isaac_strelka;KM=11.91;KFP=0;KFF=0	GT	1|0
chr11	2731363	rs12197	G	A	.	PASS	MTD=cgi,bwa_freebayes,bwa_platypus,isaac_strelka,bwa_gatk;KM=11.00;KFP=0;KFF=0	GT	0|1
chr11	2731379	rs12198	G	A	.	PASS	MTD=cgi,bwa_freebayes,bwa_platypus,isaac_strelka,bwa_gatk;KM=10.50;KFP=0;KFF=0	GT	0|1
chr11	2737591	rs12199	C	T	.	PASS	MTD=cgi,bwa_freebayes,bwa_platypus,bwa_gatk,cortex,isaac_strelka;KM=12.80;KFP=0;KFF=0	GT	0|1
chr11	2738975	rs12200	C	G	.	PASS	MTD=cgi,bwa_freebayes,bwa_platypus,bwa_gatk,cortex,isaac_strelka;KM=9.09;KFP=0;KFF=0	GT	1|0
chr11	2744289	rs12201	G	A	.	PASS	MTD=cgi,bwa_freebayes,bwa_platypus,bwa_gatk,cortex,isaac_strelka;KM=10.00;KFP=0;KFF=0	GT	0|1
chr11	2746606	rs12202	C	A	.	PASS	MTD=cgi,bwa_freebayes,bwa_platypus,isaac_strelka,bwa_gatk;KM=11.00;KFP=0;KFF=0	GT	0|1
chr11	2746737	rs12203	G	A	.	PASS	MTD=cgi,bwa_freebayes,bwa_platypus,bwa_gatk,cortex,isaac_strelka;KM=8.67;KFP=0;KFF=0	GT	0|1
chr11	2746857	rs12204	A	G	.	PASS	MTD=cgi,bwa_freebayes,bwa_platypus,bwa_gatk,cortex,isaac_strelka;KM=12.83;KFP=0;KFF=0	GT	0|1
chr11	2749128	rs12205	C	T	.	PASS	MTD=cgi,bwa_freebayes,bwa_platypus,isaac_strelka,bwa_gatk;KM=9.91;KFP=0;KFF=0	GT	0|1
chr11	2749819	rs12211	T	A	.	PASS	MTD=isaac_strelka,bwa_freebayes,bwa_gatk;KM=6.94;KFP=0;KFF=0	GT	0|1
chr11	2749890	rs12212	A	T	.	PASS	MTD=isaac_strelka,bwa_freebayes,bwa_platypus,bwa_gatk;KM=11.13;KFP=0;KFF=0	GT	1|0
chr11	2751878	rs12213	G	C	.	PASS	MTD=cgi,bwa_freebayes,bwa_platypus,isaac_strelka,bwa_gatk;KM=9.33;KFP=0;KFF=0	GT	1|0
chr11	2752141	rs12214	G	C	.	PASS	MTD=cgi,bwa_freebayes,bwa_platypus,bwa_gatk,cortex,isaac_strelka;KM=7.33;KFP=0;KFF=0	GT	1|0
chr11	2752241	rs12215	C	A	.	PASS	MTD=cgi,bwa_freebayes,bwa_platypus,isaac_strelka,bwa_gatk;KM=10.52;KFP=0;KFF=0	GT	0|1
chr11	2753609	rs12216	A	G	.	PASS	MTD=cgi,bwa_freebayes,bwa_platypus,bwa_gatk,cortex,isaac_strelka;KM=11.38;KFP=0;KFF=0	GT	0|1
chr11	2755218	rs12217	A	G	.	PASS	MTD=cgi,bwa_freebayes,bwa_platypus,bwa_gatk,cortex,isaac_strelka;KM=11.57;KFP=0;KFF=0	GT	1|0
chr11	2756705	rs12218	G	A	.	PASS	MTD=isaac_strelka,bwa_freebayes,bwa_platypus,bwa_gatk;KM=13.75;KFP=0;KFF=0	GT	0|1
chr11	2756752	rs12219	G	A	.	PASS	MTD=cgi,bwa_freebayes,bwa_platypus,isaac_strelka,bwa_gatk;KM=10.33;KFP=0;KFF=0	GT	0|1
chr11	2756853	rs12220	G	A	.	PASS	MTD=cgi,bwa_freebayes,bwa_platypus,bwa_gatk,cortex,isaac_strelka;KM=12.67;KFP=0;KFF=0	GT	0|1
chr11	2761118	rs12221	G	A	.	PASS	MTD=cgi,isaac_strelka,bwa_platypus,bwa_gatk;KM=8.88;KFP=0;KFF=0	GT	0|1
chr11	2761351	rs12222	T	G	.	PASS	MTD=cgi,bwa_freebayes,bwa_platypus,isaac_strelka,bwa_gatk;KM=7.83;KFP=0;KFF=0	GT	0|1
chr11	2762446	rs12223	C	A	.	PASS	MTD=cgi,bwa_freebayes,bwa_platypus,bwa_gatk,cortex,isaac_strelka;KM=11.38;KFP=0;KFF=0	GT	1|0
chr11	2763915	rs12224	A	G	.	PASS	MTD=cgi,bwa_freebayes,bwa_platypus,bwa_gatk,cortex,isaac_strelka;KM=14.56;KFP=0;KFF=0	GT	0|1
chr11	2764161	rs12225	C	G	.	PASS	MTD=cgi,bwa_freebayes,bwa_platypus,isaac_strelka,bwa_gatk;KM=12.39;KFP=0;KFF=0	GT	0|1
chr11	2764393	rs12226	A	G	.	PASS	MTD=cgi,bwa_freebayes,bwa_platypus,bwa_gatk,cortex,isaac_strelka;KM=11.25;KFP=0;KFF=0	GT	0|1
chr11	2765072	rs12227	G	A	.	PASS	MTD=cgi,bwa_freebayes,bwa_platypus,bwa_gatk,cortex,isaac_strelka;KM=13.09;KFP=0;KFF=0	GT	1|0
chr11	2765831	rs12228	G	T	.	PASS	MTD=cgi,bwa_freebayes,bwa_platypus,bwa_gatk,cortex,isaac_strelka;KM=12.62;KFP=0;KFF=0	GT	1|0
chr11	2770367	rs12229	C	T	.	PASS	MTD=cgi,bwa_freebayes,bwa_platypus,bwa_gatk,cortex,isaac_strelka;KM=10.67;KFP=0;KFF=0	GT	1|0
chr11	2772238	rs12230	C	T	.	PASS	MTD=cgi,bwa_freebayes,bwa_platypus,isaac_strelka,bwa_gatk;KM=9.60;KFP=0;KFF=0	GT	0|1
chr11	2772635	rs12231	A	G	.	PASS	MTD=cgi,bwa_freebayes,bwa_platypus,bwa_gatk,cortex,isaac_strelka;KM=11.33;KFP=0;KFF=0	GT	0|1
chr11	2772884	rs12232	C	T	.	PASS	MTD=cgi,bwa_freebayes,bwa_platypus,bwa_gatk,cortex,isaac_strelka;KM=9.94;KFP=0;KFF=0	GT	1|0
chr11	2773063	rs12233	G	A	.	PASS	MTD=cgi,bwa_freebayes,bwa_platypus,bwa_gatk,cortex,isaac_strelka;KM=8.50;KFP=0;KFF=0	GT	0|1
chr11	2773758	rs12234	T	C	.	PASS	MTD=isaac_strelka,bwa_freebayes,bwa_platypus,bwa_gatk;KM=11.75;KFP=0;KFF=0	GT	0|1
chr11	2774402	rs12235	T	C	.	PASS	MTD=cgi,bwa_freebayes,bwa_platypus,bwa_gatk,cortex,isaac_strelka;KM=9.67;KFP=0;KFF=0	GT	0|1
chr11	2774565	rs12236	T	C	.	PASS	MTD=cgi,bwa_freebayes,bwa_platypus,isaac_strelka,bwa_gatk;KM=10.44;KFP=0;KFF=0	GT	0|1
chr11	2776200	rs12237	G	C	.	PASS	MTD=cgi,bwa_freebayes,bwa_platypus,bwa_gatk,cortex,isaac_strelka;KM=9.17;KFP=0;KFF=0	GT	0|1
chr11	2776336	rs12238	C	T	.	PASS	MTD=cgi,bwa_freebayes,bwa_platypus,bwa_gatk,cortex,isaac_strelka;KM=10.35;KFP=0;KFF=0	GT	1|0
chr11	2776412	rs12239	C	T	.	PASS	MTD=cgi,bwa_freebayes,bwa_platypus,bwa_gatk,cortex,isaac_strelka;KM=9.62;KFP=0;KFF=0	GT	0|1
chr11	2779439	rs12240	C	T	.	PASS	MTD=cgi,bwa_freebayes,bwa_platypus,bwa_gatk,cortex,isaac_strelka;KM=9.89;KFP=0;KFF=0	GT	0|1
chr11	2780860	rs12241	G	C	.	PASS	MTD=cgi,bwa_freebayes,bwa_platypus,bwa_gatk,cortex,isaac_strelka;KM=11.17;KFP=0;KFF=0	GT	0|1
chr11	2786232	rs12242	T	C	.	PASS	MTD=cgi,bwa_freebayes,bwa_platypus,isaac_strelka,bwa_gatk;KM=14.33;KFP=0;KFF=0	GT	0|1
chr11	2786493	rs12243	G	A	.	PASS	MTD=cgi,bwa_freebayes,bwa_platypus,bwa_gatk,cortex,isaac_strelka;KM=9.67;KFP=0;KFF=0	GT	1|0
chr11	2787688	rs12244	G	C	.	PASS	MTD=isaac_strelka,bwa_freebayes,bwa_platypus,cortex,bwa_gatk;KM=14.00;KFP=0;KFF=0	GT	0|1
chr11	2787966	rs12245	G	A	.	PASS	MTD=cgi,bwa_freebayes,bwa_platypus,isaac_strelka,bwa_gatk;KM=10.52;KFP=0;KFF=0	GT	1|0
chr11	2789501	rs12246	C	T	.	PASS	MTD=cgi,bwa_freebayes,bwa_platypus,bwa_gatk,cortex,isaac_strelka;KM=12.67;KFP=0;KFF=0	GT	1|0
chr11	2791731	rs12247	G	C	.	PASS	MTD=cgi,bwa_freebayes,bwa_platypus,bwa_gatk,cortex,isaac_strelka;KM=8.69;KFP=0;KFF=0	GT	0|1
chr11	2792115	rs12248	C	T	.	PASS	MTD=cgi,bwa_freebayes,bwa_platypus,bwa_gatk,cortex,isaac_strelka;KM=8.33;KFP=0;KFF=0	GT	1|0
chr11	2793215	rs12249	A	G	.	PASS	MTD=cgi,bwa_freebayes,bwa_platypus,bwa_gatk,cortex,isaac_strelka;KM=10.12;KFP=0;KFF=0	GT	0|1
chr11	2794575	rs12250	T	C	.	PASS	MTD=isaac_strelka,bwa_freebayes,bwa_platypus,cortex,bwa_gatk;KM=10.13;KFP=0;KFF=0	GT	0|1
chr11	2795106	rs12251	G	A	.	PASS	MTD=cgi,bwa_freebayes,bwa_platypus,bwa_gatk,cortex,isaac_strelka;KM=10.25;KFP=0;KFF=0	GT	1|0
chr11	2796128	rs12252	A	G	.	PASS	MTD=cgi,bwa_freebayes,bwa_platypus,bwa_gatk,cortex,isaac_strelka;KM=12.67;KFP=0;KFF=0	GT	0|1
chr11	2796314	rs12253	T	C	.	PASS	MTD=cgi,bwa_freebayes,bwa_platypus,bwa_gatk,cortex,isaac_strelka;KM=8.91;KFP=0;KFF=0	GT	0|1
chr11	2796565	rs12254	C	T	.	PASS	MTD=cgi,bwa_freebayes,bwa_platypus,bwa_gatk,cortex,isaac_strelka;KM=9.20;KFP=0;KFF=0	GT	0|1
chr11	2796706	rs12255	A	G	.	PASS	MTD=cgi,isaac_strelka,bwa_platypus,cortex,bwa_gatk;KM=11.67;KFP=0;KFF=0	GT	0|1
chr11	2797787	rs12256	C	A	.	PASS	MTD=cgi,bwa_freebayes,bwa_platypus,bwa_gatk,cortex,isaac_strelka;KM=9.45;KFP=0;KFF=0	GT	1|0
chr11	2797997	rs12257	G	C	.	PASS	MTD=cgi,bwa_freebayes,bwa_platypus,bwa_gatk,cortex,isaac_strelka;KM=10.00;KFP=0;KFF=0	GT	0|1
chr11	2798029	rs12258	T	G	.	PASS	MTD=cgi,bwa_freebayes,bwa_platypus,isaac_strelka,bwa_gatk;KM=9.33;KFP=0;KFF=0	GT	0|1
chr11	2798052	rs12259	T	A	.	PASS	MTD=cgi,bwa_freebayes,bwa_platypus,isaac_strelka,bwa_gatk;KM=8.67;KFP=0;KFF=0	GT	1|0
chr11	2802632	rs12260	G	C	.	PASS	MTD=cgi,bwa_freebayes,bwa_platypus,isaac_strelka,bwa_gatk;KM=10.22;KFP=0;KFF=0	GT	1|0
chr11	2807295	rs12261	C	T	.	PASS	MTD=cgi,bwa_freebayes,bwa_platypus,bwa_gatk,cortex,isaac_strelka;KM=11.13;KFP=0;KFF=0	GT	1|0
chr11	2813431	rs12262	A	G	.	PASS	MTD=cgi,bwa_freebayes,bwa_platypus,bwa_gatk,cortex,isaac_strelka;KM=5.67;KFP=0;KFF=0	GT	0|1
chr11	2813850	rs12263	C	T	.	PASS	MTD=cgi,bwa_freebayes,bwa_platypus,bwa_gatk,cortex,isaac_strelka;KM=6.67;KFP=0;KFF=0	GT	0|1
chr11	2814300	rs12264	T	C	.	PASS	MTD=isaac_strelka,bwa_freebayes,bwa_platypus,bwa_gatk;KM=10.06;KFP=0;KFF=0	GT	0|1
chr11	2814527	rs12265	C	T	.	PASS	MTD=cgi,bwa_freebayes,bwa_platypus,isaac_strelka,bwa_gatk;KM=6.15;KFP=0;KFF=0	GT	0|1
chr11	2814983	rs12266	G	C	.	PASS	MTD=cgi,bwa_freebayes,bwa_platypus,isaac_strelka,bwa_gatk;KM=10.50;KFP=0;KFF=0	GT	0|1
chr11	2815795	rs12267	C	G	.	PASS	MTD=cgi,bwa_freebayes,bwa_platypus,bwa_gatk,cortex,isaac_strelka;KM=8.33;KFP=0;KFF=0	GT	1|0
chr11	2816395	rs12268	A	C	.	PASS	MTD=cgi,bwa_freebayes,bwa_platypus,bwa_gatk,cortex,isaac_strelka;KM=12.94;KFP=0;KFF=0	GT	0|1
chr11	2816493	rs12269	C	T	.	PASS	MTD=cgi,bwa_freebayes,bwa_platypus,isaac_strelka,bwa_gatk;KM=6.67;KFP=0;KFF=0	GT	0|1
chr11	2816511	rs12270	G	C	.	PASS	MTD=cgi,bwa_freebayes,bwa_platypus,isaac_strelka,bwa_gatk;KM=8.00;KFP=0;KFF=0	GT	1|0
chr11	2817958	rs12271	T	C	.	PASS	MTD=cgi,bwa_freebayes,bwa_platypus,bwa_gatk,cortex,isaac_strelka;KM=14.09;KFP=0;KFF=0	GT	1|0
chr11	2818669	rs12272	G	A	.	PASS	MTD=cgi,bwa_freebayes,bwa_platypus,bwa_gatk,cortex,isaac_strelka;KM=10.33;KFP=0;KFF=0	GT	1|0
chr11	2819194	rs12273	C	T	.	PASS	MTD=cgi,bwa_freebayes,bwa_platypus,bwa_gatk,cortex,isaac_strelka;KM=12.60;KFP=0;KFF=0	GT	0|1
chr11	2820135	rs12274	C	A	.	PASS	MTD=cgi,bwa_freebayes,bwa_platypus,bwa_gatk,cortex,isaac_strelka;KM=18.00;KFP=0;KFF=0	GT	0|1
chr11	2821317	rs12275	G	A	.	PASS	MTD=cgi,bwa_freebayes,bwa_platypus,isaac_strelka,bwa_gatk;KM=10.78;KFP=0;KFF=0	GT	1|0
chr11	2821370	rs12276	G	A	.	PASS	MTD=cgi,bwa_freebayes,bwa_platypus,isaac_strelka,bwa_gatk;KM=10.20;KFP=0;KFF=0	GT	0|1
chr11	2822573	rs12277	G	A	.	PASS	MTD=cgi,bwa_freebayes,bwa_platypus,isaac_strelka,bwa_gatk;KM=10.75;KFP=0;KFF=0	GT	0|1
chr11	2822818	rs12278	A	G	.	PASS	MTD=cgi,bwa_freebayes,bwa_platypus,bwa_gatk,cortex,isaac_strelka;KM=10.40;KFP=0;KFF=0	GT	0|1
chr11	2823211	rs12279	T	C	.	PASS	MTD=cgi,bwa_freebayes,bwa_platypus,bwa_gatk,cortex,isaac_strelka;KM=11.33;KFP=0;KFF=0	GT	0|1
chr11	2824355	rs12280	C	T	.	PASS	MTD=cgi,bwa_freebayes,bwa_platypus,bwa_gatk,cortex,isaac_strelka;KM=6.00;KFP=0;KFF=0	GT	1|0
chr11	2825197	rs12281	G	A	.	PASS	MTD=cgi,bwa_freebayes,bwa_platypus,bwa_gatk,cortex,isaac_strelka;KM=6.06;KFP=0;KFF=0	GT	0|1
chr11	2829213	rs12282	G	A	.	PASS	MTD=cgi,bwa_freebayes,bwa_platypus,bwa_gatk,cortex,isaac_strelka;KM=14.61;KFP=0;KFF=0	GT	1|0
chr11	2829552	rs12283	T	C	.	PASS	MTD=cgi,bwa_freebayes,bwa_platypus,bwa_gatk,cortex,isaac_strelka;KM=12.67;KFP=0;KFF=0	GT	0|1
chr11	2829598	rs12284	G	A	.	PASS	MTD=cgi,bwa_freebayes,bwa_platypus,bwa_gatk,cortex,isaac_strelka;KM=12.87;KFP=0;KFF=0	GT	0|1
chr11	2829740	rs12285	G	A	.	PASS	MTD=cgi,bwa_freebayes,bwa_platypus,bwa_gatk,cortex,isaac_strelka;KM=8.96;KFP=0;KFF=0	GT	0|1
chr11	2829883	rs12286	T	C	.	PASS	MTD=cgi,bwa_freebayes,bwa_platypus,isaac_strelka,bwa_gatk;KM=6.43;KFP=1;KFF=0	GT	0|1
chr11	2831098	rs12287	G	T	.	PASS	MTD=cgi,bwa_freebayes,bwa_platypus,bwa_gatk,cortex,isaac_strelka;KM=12.44;KFP=0;KFF=0	GT	0|1
chr11	2831299	rs12288	T	C	.	PASS	MTD=cgi,bwa_freebayes,bwa_platypus,bwa_gatk,cortex,isaac_strelka;KM=11.40;KFP=0;KFF=0	GT	0|1
chr11	2831627	rs12289	G	A	.	PASS	MTD=isaac_strelka,bwa_freebayes,bwa_platypus,cortex,bwa_gatk;KM=5.60;KFP=0;KFF=0	GT	0|1
chr11	2831656	rs12290	T	C	.	PASS	MTD=isaac_strelka,bwa_freebayes,cortex,bwa_gatk;KM=5.00;KFP=0;KFF=0	GT	0|1
chr11	2832272	rs12291	T	C	.	PASS	MTD=cgi,bwa_freebayes,bwa_platypus,bwa_gatk,cortex,isaac_strelka;KM=10.67;KFP=0;KFF=0	GT	0|1
chr11	2832591	rs12292	G	A	.	PASS	MTD=cgi,bwa_freebayes,bwa_platypus,bwa_gatk,cortex,isaac_strelka;KM=8.33;KFP=0;KFF=0	GT	0|1
chr11	2832813	rs12293	G	A	.	PASS	MTD=cgi,bwa_freebayes,bwa_platypus,isaac_strelka,bwa_gatk;KM=9.00;KFP=0;KFF=0	GT	1|0
chr11	2834602	rs12294	C	G	.	PASS	MTD=cgi,bwa_freebayes,bwa_platypus,bwa_gatk,cortex,isaac_strelka;KM=9.33;KFP=0;KFF=0	GT	1|0
chr11	2835198	rs12295	T	A	.	PASS	MTD=cgi,bwa_freebayes,bwa_platypus,bwa_gatk,cortex,isaac_strelka;KM=10.31;KFP=0;KFF=0	GT	1|0
chr11	2835794	rs12296	G	C	.	PASS	MTD=cgi,bwa_freebayes,bwa_platypus,bwa_gatk,cortex,isaac_strelka;KM=10.40;KFP=0;KFF=0	GT	0|1
chr11	2836667	rs12297	G	A	.	PASS	MTD=cgi,bwa_freebayes,bwa_platypus,bwa_gatk,cortex,isaac_strelka;KM=10.81;KFP=0;KFF=0	GT	0|1
chr11	2837570	rs12298	G	C	.	PASS	MTD=cgi,bwa_freebayes,bwa_platypus,bwa_gatk,cortex,isaac_strelka;KM=9.12;KFP=0;KFF=0	GT	0|1
chr11	2837825	rs12299	G	A	.	PASS	MTD=cgi,bwa_freebayes,bwa_platypus,bwa_gatk,cortex,isaac_strelka;KM=9.13;KFP=0;KFF=0	GT	0|1
chr11	2837991	rs12300	C	G	.	PASS	MTD=cgi,bwa_freebayes,bwa_platypus,bwa_gatk,cortex,isaac_strelka;KM=8.33;KFP=0;KFF=0	GT	1|0
chr11	2840348	rs12301	G	T	.	PASS	MTD=cgi,bwa_freebayes,bwa_platypus,bwa_gatk,cortex,isaac_strelka;KM=10.25;KFP=0;KFF=0	GT	0|1
chr11	2840929	rs12302	A	C	.	PASS	MTD=cgi,bwa_freebayes,bwa_platypus,bwa_gatk,cortex,isaac_strelka;KM=9.38;KFP=0;KFF=0	GT	1|0
chr11	2846137	rs12303	C	T	.	PASS	MTD=cgi,bwa_freebayes,bwa_platypus,bwa_gatk,cortex,isaac_strelka;KM=10.33;KFP=0;KFF=0	GT	1|0
chr11	2846827	rs12304	G	A	.	PASS	MTD=cgi,bwa_freebayes,bwa_platypus,bwa_gatk,cortex,isaac_strelka;KM=12.17;KFP=0;KFF=0	GT	1|0
chr11	2847958	rs12305	C	T	.	PASS	MTD=cgi,bwa_freebayes,bwa_platypus,bwa_gatk,cortex,isaac_strelka;KM=8.83;KFP=0;KFF=0	GT	1|0
chr11	2851014	rs12306	A	G	.	PASS	MTD=cgi,bwa_freebayes,bwa_platypus,bwa_gatk,cortex,isaac_strelka;KM=11.38;KFP=0;KFF=0	GT	1|0
chr11	2851072	rs12307	C	T	.	PASS	MTD=cgi,bwa_freebayes,bwa_platypus,isaac_strelka,bwa_gatk;KM=11.39;KFP=0;KFF=0	GT	1|0
chr11	2851295	rs12308	C	G	.	PASS	MTD=cgi,bwa_freebayes,bwa_platypus,isaac_strelka,bwa_gatk;KM=8.61;KFP=0;KFF=0	GT	1|0
chr11	2852328	rs12309	C	T	.	PASS	MTD=cgi,bwa_freebayes,bwa_platypus,isaac_strelka,bwa_gatk;KM=8.74;KFP=0;KFF=0	GT	1|0
chr11	2852367	rs12310	C	T	.	PASS	MTD=cgi,bwa_freebayes,bwa_platypus,isaac_strelka,bwa_gatk;KM=7.50;KFP=0;KFF=0	GT	1|0
chr11	2852370	rs12311	T	C	.	PASS	MTD=cgi,bwa_freebayes,bwa_platypus,isaac_strelka,bwa_gatk;KM=10.00;KFP=0;KFF=0	GT	1|0
chr11	2853933	rs12312	A	G	.	PASS	MTD=cgi,bwa_freebayes,bwa_platypus,bwa_gatk,cortex,isaac_strelka;KM=11.78;KFP=0;KFF=0	GT	1|0
chr11	2854255	rs12313	G	C	.	PASS	MTD=cgi,bwa_freebayes,bwa_platypus,isaac_strelka,bwa_gatk;KM=8.00;KFP=0;KFF=0	GT	1|0
chr11	2855054	rs12315	G	A	.	PASS	MTD=cgi,bwa_freebayes,bwa_platypus,bwa_gatk,cortex,isaac_strelka;KM=9.67;KFP=0;KFF=0	GT	1|0
chr11	2855089	rs12316	C	T	.	PASS	MTD=cgi,bwa_freebayes,bwa_platypus,bwa_gatk,cortex,isaac_strelka;KM=10.83;KFP=0;KFF=0	GT	1|0
chr11	2855439	rs12317	G	C	.	PASS	MTD=cgi,bwa_freebayes,bwa_platypus,bwa_gatk,cortex,isaac_strelka;KM=9.67;KFP=0;KFF=0	GT	1|0
chr11	2855538	rs12318	C	T	.	PASS	MTD=cgi,bwa_freebayes,bwa_platypus,bwa_gatk,cortex,isaac_strelka;KM=9.33;KFP=0;KFF=0	GT	1|0
chr11	2857009	rs12320	C	T	.	PASS	MTD=cgi,bwa_freebayes,bwa_platypus,bwa_gatk,cortex,isaac_strelka;KM=10.04;KFP=0;KFF=0	GT	1|0
chr11	2857198	rs12321	G	T	.	PASS	MTD=cgi,bwa_freebayes,bwa_platypus,bwa_gatk,cortex,isaac_strelka;KM=11.83;KFP=0;KFF=0	GT	1|0
chr11	2857705	rs12322	C	T	.	PASS	MTD=cgi,bwa_freebayes,bwa_platypus,bwa_gatk,cortex,isaac_strelka;KM=11.39;KFP=0;KFF=0	GT	1|0
chr11	2858231	rs12323	G	A	.	PASS	MTD=isaac_strelka,bwa_freebayes,bwa_platypus,cortex,bwa_gatk;KM=8.61;KFP=0;KFF=0	GT	1|0
chr11	2858779	rs12324	A	C	.	PASS	MTD=cgi,bwa_freebayes,bwa_platypus,bwa_gatk,cortex,isaac_strelka;KM=8.33;KFP=0;KFF=0	GT	1|0
chr11	2859520	rs12325	C	A	.	PASS	MTD=cgi,bwa_freebayes,bwa_platypus,bwa_gatk,cortex,isaac_strelka;KM=8.09;KFP=0;KFF=0	GT	1|0
chr11	2860483	rs12326	T	C	.	PASS	MTD=cgi,bwa_freebayes,bwa_platypus,bwa_gatk,cortex,isaac_strelka;KM=11.11;KFP=0;KFF=0	GT	1|0
chr11	2861583	rs12327	A	G	.	PASS	MTD=cgi,bwa_freebayes,bwa_platypus,bwa_gatk,cortex,isaac_strelka;KM=12.39;KFP=0;KFF=0	GT	1|0
chr11	2862912	rs12328	C	A	.	PASS	MTD=isaac_strelka,bwa_freebayes,bwa_platypus,bwa_gatk;KM=10.52;KFP=0;KFF=0	GT	1|0
chr11	2863338	rs12329	G	T	.	PASS	MTD=cgi,bwa_freebayes,bwa_platypus,isaac_strelka,bwa_gatk;KM=10.78;KFP=0;KFF=0	GT	1|0
chr11	2863699	rs12330	G	A	.	PASS	MTD=cgi,bwa_freebayes,bwa_platypus,bwa_gatk,cortex,isaac_strelka;KM=10.09;KFP=0;KFF=0	GT	1|0
chr11	2864416	rs12331	C	G	.	PASS	MTD=cgi,bwa_freebayes,bwa_platypus,bwa_gatk,cortex,isaac_strelka;KM=8.33;KFP=0;KFF=0	GT	1|0
chr11	2864498	rs12332	C	T	.	PASS	MTD=cgi,bwa_freebayes,bwa_platypus,bwa_gatk,cortex,isaac_strelka;KM=9.62;KFP=0;KFF=0	GT	1|0
chr11	2864532	rs12333	C	T	.	PASS	MTD=cgi,bwa_freebayes,bwa_platypus,bwa_gatk,cortex,isaac_strelka;KM=9.33;KFP=0;KFF=0	GT	1|0
chr11	2865177	rs12334	C	T	.	PASS	MTD=cgi,bwa_freebayes,bwa_platypus,bwa_gatk,cortex,isaac_strelka;KM=11.00;KFP=0;KFF=0	GT	0|1
chr11	2865676	rs12335	A	G	.	PASS	MTD=cgi,bwa_freebayes,bwa_platypus,isaac_strelka,bwa_gatk;KM=11.75;KFP=0;KFF=0	GT	1|0
chr11	2867063	rs12336	A	G	.	PASS	MTD=cgi,bwa_freebayes,bwa_platypus,isaac_strelka,bwa_gatk;KM=9.00;KFP=0;KFF=0	GT	1|0
chr11	2867074	rs12337	A	G	.	PASS	MTD=cgi,bwa_freebayes,bwa_platypus,isaac_strelka,bwa_gatk;KM=10.00;KFP=0;KFF=0	GT	1|0
chr11	2868198	rs12338	C	T	.	PASS	MTD=cgi,bwa_freebayes,bwa_platypus,bwa_gatk,cortex,isaac_strelka;KM=12.33;KFP=0;KFF=0	GT	1|0
chr11	2869589	rs12339	G	A	.	PASS	MTD=isaac_strelka,bwa_freebayes,bwa_platypus,cortex,bwa_gatk;KM=9.06;KFP=0;KFF=0	GT	0|1
chr11	2871007	rs12340	G	A	.	PASS	MTD=cgi,bwa_freebayes,bwa_platypus,bwa_gatk,cortex,isaac_strelka;KM=11.52;KFP=0;KFF=0	GT	1|0
chr11	2872182	rs12341	G	A	.	PASS	MTD=cgi,bwa_freebayes,bwa_platypus,bwa_gatk,cortex,isaac_strelka;KM=8.11;KFP=0;KFF=0	GT	1|0
chr11	2872594	rs12342	G	A	.	PASS	MTD=cgi,bwa_freebayes,bwa_platypus,isaac_strelka,bwa_gatk;KM=13.22;KFP=0;KFF=0	GT	1|0
chr11	2874008	rs12343	A	G	.	PASS	MTD=cgi,bwa_freebayes,bwa_platypus,isaac_strelka,bwa_gatk;KM=7.30;KFP=0;KFF=0	GT	0|1
chr11	2874570	rs12344	C	T	.	PASS	MTD=cgi,bwa_freebayes,bwa_platypus,bwa_gatk,cortex,isaac_strelka;KM=11.72;KFP=0;KFF=0	GT	1|0
chr11	2875796	rs12345	A	C	.	PASS	MTD=cgi,bwa_freebayes,bwa_platypus,isaac_strelka,bwa_gatk;KM=11.75;KFP=0;KFF=0	GT	1|0
chr11	2876645	rs12346	C	T	.	PASS	MTD=cgi,bwa_freebayes,bwa_platypus,isaac_strelka,bwa_gatk;KM=12.12;KFP=0;KFF=0	GT	0|1
chr11	2876653	rs12347	C	G	.	PASS	MTD=cgi,bwa_freebayes,bwa_platypus,isaac_strelka,bwa_gatk;KM=11.31;KFP=0;KFF=0	GT	0|1
chr11	2878794	rs12348	G	A	.	PASS	MTD=cgi,bwa_freebayes,bwa_platypus,bwa_gatk,cortex,isaac_strelka;KM=9.90;KFP=0;KFF=0	GT	0|1
chr11	2879188	rs12349	T	C	.	PASS	MTD=cgi,bwa_freebayes,bwa_platypus,bwa_gatk,cortex,isaac_strelka;KM=12.06;KFP=0;KFF=0	GT	0|1
chr11	2880875	rs12350	C	T	.	PASS	MTD=cgi,bwa_freebayes,bwa_platypus,bwa_gatk,cortex,isaac_strelka;KM=11.20;KFP=0;KFF=0	GT	0|1
chr11	2881741	rs12351	G	A	.	PASS	MTD=cgi,bwa_freebayes,bwa_platypus,bwa_gatk,cortex,isaac_strelka;KM=9.78;KFP=0;KFF=0	GT	1|0
chr11	2882488	rs12352	C	T	.	PASS	MTD=cgi,bwa_freebayes,bwa_platypus,isaac_strelka,bwa_gatk;KM=12.10;KFP=0;KFF=0	GT	0|1
chr11	2882953	rs12353	T	C	.	PASS	MTD=cgi,bwa_freebayes,bwa_platypus,bwa_gatk,cortex,isaac_strelka;KM=11.56;KFP=0;KFF=0	GT	1|0
chr11	2888961	rs12355	T	C	.	PASS	MTD=cgi,bwa_freebayes,bwa_platypus,isaac_strelka,bwa_gatk;KM=9.62;KFP=0;KFF=0	GT	1|0
chr11	2889391	rs12356	T	C	.	PASS	MTD=cgi,bwa_freebayes,bwa_platypus,bwa_gatk,cortex,isaac_strelka;KM=12.06;KFP=0;KFF=0	GT	1|0
chr11	2891323	rs12357	G	A	.	PASS	MTD=cgi,bwa_freebayes,bwa_platypus,bwa_gatk,cortex,isaac_strelka;KM=10.62;KFP=0;KFF=0	GT	1|0
chr11	2891716	rs12358	G	T	.	PASS	MTD=cgi,bwa_freebayes,bwa_platypus,bwa_gatk,cortex,isaac_strelka;KM=12.78;KFP=0;KFF=0	GT	1|0
chr11	2891879	rs12359	C	T	.	PASS	MTD=cgi,bwa_freebayes,bwa_platypus,bwa_gatk,cortex,isaac_strelka;KM=11.17;KFP=0;KFF=0	GT	1|0
chr11	2892231	rs12360	C	T	.	PASS	MTD=cgi,bwa_freebayes,bwa_platypus,bwa_gatk,cortex,isaac_strelka;KM=11.50;KFP=0;KFF=0	GT	1|0
chr11	2893770	rs12361	C	T	.	PASS	MTD=cgi,bwa_freebayes,bwa_platypus,isaac_strelka,bwa_gatk;KM=13.22;KFP=0;KFF=0	GT	1|0
chr11	2894041	rs12362	C	T	.	PASS	MTD=cgi,bwa_freebayes,bwa_platypus,isaac_strelka,bwa_gatk;KM=8.67;KFP=0;KFF=0	GT	1|0
chr11	2894051	rs12363	C	T	.	PASS	MTD=cgi,bwa_freebayes,bwa_platypus,isaac_strelka,bwa_gatk;KM=10.67;KFP=0;KFF=0	GT	1|0
chr11	2894528	rs12364	G	A	.	PASS	MTD=cgi,bwa_freebayes,bwa_platypus,isaac_strelka,bwa_gatk;KM=10.00;KFP=0;KFF=0	GT	1|0
chr11	2895229	rs12365	T	C	.	PASS	MTD=cgi,bwa_freebayes,bwa_platypus,bwa_gatk,cortex,isaac_strelka;KM=13.75;KFP=0;KFF=0	GT	1|0
chr11	2895485	rs12366	A	T	.	PASS	MTD=cgi,bwa_freebayes,bwa_platypus,isaac_strelka,bwa_gatk;KM=12.50;KFP=0;KFF=0	GT	0|1
chr11	2896280	rs12368	C	T	.	PASS	MTD=cgi,bwa_freebayes,bwa_platypus,bwa_gatk,cortex,isaac_strelka;KM=10.38;KFP=0;KFF=0	GT	0|1
chr11	2896901	rs12369	A	G	.	PASS	MTD=cgi,bwa_freebayes,bwa_platypus,bwa_gatk,cortex,isaac_strelka;KM=9.19;KFP=0;KFF=0	GT	0|1
chr11	2897311	rs12370	A	G	.	PASS	MTD=isaac_strelka,bwa_freebayes,bwa_platypus,cortex,bwa_gatk;KM=9.40;KFP=0;KFF=0	GT	0|1
chr11	2897569	rs12371	G	A	.	PASS	MTD=isaac_strelka,bwa_freebayes,bwa_platypus,cortex,bwa_gatk;KM=13.19;KFP=0;KFF=0	GT	0|1
chr11	2897903	rs12372	T	C	.	PASS	MTD=cgi,bwa_freebayes,bwa_platypus,isaac_strelka,bwa_gatk;KM=9.26;KFP=0;KFF=0	GT	1|0
chr11	2898239	rs12373	G	A	.	PASS	MTD=cgi,bwa_freebayes,bwa_platypus,isaac_strelka,bwa_gatk;KM=9.20;KFP=0;KFF=0	GT	0|1
chr11	2898442	rs12374	T	C	.	PASS	MTD=cgi,bwa_freebayes,bwa_platypus,bwa_gatk,cortex,isaac_strelka;KM=7.90;KFP=0;KFF=0	GT	0|1
chr11	2899053	rs12375	A	G	.	PASS	MTD=cgi,bwa_freebayes,bwa_platypus,bwa_gatk,cortex,isaac_strelka;KM=11.27;KFP=0;KFF=0	GT	1|0
chr11	2899436	rs12376	C	T	.	PASS	MTD=cgi,bwa_freebayes,bwa_platypus,bwa_gatk,cortex,isaac_strelka;KM=11.48;KFP=0;KFF=0	GT	0|1
chr11	2901311	rs12377	C	T	.	PASS	MTD=cgi,isaac_strelka,bwa_platypus,cortex,bwa_gatk;KM=10.00;KFP=0;KFF=0	GT	1|0
chr11	2901372	rs12378	T	A	.	PASS	MTD=cgi,bwa_freebayes,bwa_platypus,isaac_strelka,bwa_gatk;KM=9.50;KFP=0;KFF=0	GT	1|0
chr11	2901475	rs12379	G	C	.	PASS	MTD=cgi,bwa_freebayes,bwa_platypus,bwa_gatk,cortex,isaac_strelka;KM=11.28;KFP=0;KFF=0	GT	1|0
chr11	2902537	rs12380	A	G	.	PASS	MTD=bwa_freebayes,bwa_platypus,cortex,bwa_gatk;KM=9.61;KFP=0;KFF=0	GT	1|0
chr11	2902596	rs12381	A	G	.	PASS	MTD=cgi,bwa_freebayes,bwa_platypus,bwa_gatk,cortex,isaac_strelka;KM=9.88;KFP=0;KFF=0	GT	1|0
chr11	2903380	rs12382	G	A	.	PASS	MTD=cgi,bwa_freebayes,bwa_platypus,isaac_strelka,bwa_gatk;KM=12.10;KFP=0;KFF=0	GT	1|0
chr11	2904001	rs12383	G	C	.	PASS	MTD=cgi,bwa_freebayes,bwa_platypus,bwa_gatk,cortex,isaac_strelka;KM=11.80;KFP=0;KFF=0	GT	1|0
chr11	2904344	rs12384	C	A	.	PASS	MTD=cgi,bwa_freebayes,bwa_platypus,bwa_gatk,cortex,isaac_strelka;KM=9.28;KFP=0;KFF=0	GT	1|0
chr11	2904391	rs12385	G	T	.	PASS	MTD=cgi,bwa_freebayes,bwa_platypus,bwa_gatk,cortex,isaac_strelka;KM=7.90;KFP=0;KFF=0	GT	1|0
chr11	2904531	rs12386	A	G	.	PASS	MTD=cgi,bwa_freebayes,bwa_platypus,bwa_gatk,cortex,isaac_strelka;KM=10.50;KFP=0;KFF=0	GT	1|0
chr11	2904685	rs12387	T	C	.	PASS	MTD=cgi,bwa_freebayes,bwa_platypus,bwa_gatk,cortex,isaac_strelka;KM=9.50;KFP=0;KFF=0	GT	1|0
chr11	2904864	rs12388	C	T	.	PASS	MTD=cgi,bwa_freebayes,bwa_platypus,isaac_strelka,bwa_gatk;KM=9.06;KFP=0;KFF=0	GT	1|0
chr11	2905084	rs12389	T	C	.	PASS	MTD=cgi,bwa_freebayes,bwa_platypus,bwa_gatk,cortex,isaac_strelka;KM=6.80;KFP=0;KFF=0	GT	1|0
chr11	2905265	rs12390	A	G	.	PASS	MTD=cgi,bwa_freebayes,bwa_platypus,bwa_gatk,cortex,isaac_strelka;KM=10.10;KFP=0;KFF=0	GT	1|0
chr11	2905322	rs12391	G	A	.	PASS	MTD=cgi,bwa_freebayes,bwa_platypus,bwa_gatk,cortex,isaac_strelka;KM=8.00;KFP=0;KFF=0	GT	1|0
chr11	2905397	rs12392	G	T	.	PASS	MTD=cgi,bwa_freebayes,bwa_platypus,bwa_gatk,cortex,isaac_strelka;KM=11.00;KFP=0;KFF=0	GT	1|0
chr11	2906148	rs12393	T	C	.	PASS	MTD=cgi,bwa_freebayes,bwa_platypus,isaac_strelka,bwa_gatk;KM=12.28;KFP=0;KFF=0	GT	1|0
chr11	2906432	rs12394	C	T	.	PASS	MTD=isaac_strelka,bwa_freebayes,bwa_platypus,bwa_gatk;KM=12.75;KFP=0;KFF=0	GT	1|0
chr11	2906440	rs12395	C	T	.	PASS	MTD=isaac_strelka,bwa_freebayes,bwa_platypus,bwa_gatk;KM=13.12;KFP=0;KFF=0	GT	1|0
chr11	2906553	rs12396	G	A	.	PASS	MTD=isaac_strelka,bwa_freebayes,bwa_platypus,bwa_gatk;KM=13.89;KFP=0;KFF=0	GT	1|0
chr11	2908322	rs12398	A	G	.	PASS	MTD=cgi,bwa_freebayes,bwa_platypus,bwa_gatk,cortex,isaac_strelka;KM=9.75;KFP=0;KFF=0	GT	1|0
chr11	2908429	rs12399	G	A	.	PASS	MTD=cgi,bwa_freebayes,bwa_platypus,bwa_gatk,cortex,isaac_strelka;KM=8.00;KFP=0;KFF=0	GT	1|0
chr11	2908904	rs12400	C	T	.	PASS	MTD=cgi,bwa_freebayes,bwa_platypus,bwa_gatk,cortex,isaac_strelka;KM=10.67;KFP=0;KFF=0	GT	1|0
chr11	2909165	rs12401	G	C	.	PASS	MTD=isaac_strelka,bwa_freebayes,bwa_platypus,cortex,bwa_gatk;KM=9.62;KFP=0;KFF=0	GT	0|1
chr11	2909426	rs12402	T	G	.	PASS	MTD=isaac_strelka,bwa_freebayes,bwa_platypus,cortex,bwa_gatk;KM=7.00;KFP=0;KFF=0	GT	1|0
chr11	2910751	rs12403	G	T	.	PASS	MTD=cgi,bwa_freebayes,bwa_platypus,bwa_gatk,cortex,isaac_strelka;KM=9.40;KFP=0;KFF=0	GT	1|0
chr11	2911835	rs12404	A	C	.	PASS	MTD=cgi,bwa_freebayes,bwa_platypus,bwa_gatk,cortex,isaac_strelka;KM=8.90;KFP=0;KFF=0	GT	1|0
chr11	2912375	rs12405	A	G	.	PASS	MTD=cgi,bwa_freebayes,bwa_platypus,isaac_strelka,bwa_gatk;KM=9.88;KFP=0;KFF=0	GT	1|0
chr11	2913981	rs12406	C	G	.	PASS	MTD=isaac_strelka,bwa_freebayes,bwa_platypus,cortex,bwa_gatk;KM=11.45;KFP=0;KFF=0	GT	1|0
chr11	2914073	rs12407	G	A	.	PASS	MTD=cgi,bwa_freebayes,bwa_platypus,isaac_strelka,bwa_gatk;KM=9.67;KFP=0;KFF=0	GT	1|0
chr11	2915296	rs12408	T	C	.	PASS	MTD=isaac_strelka,bwa_freebayes,bwa_platypus,bwa_gatk;KM=8.60;KFP=0;KFF=0	GT	1|0
chr11	2917931	rs12409	G	A	.	PASS	MTD=cgi,bwa_freebayes,bwa_platypus,bwa_gatk,cortex,isaac_strelka;KM=11.33;KFP=0;KFF=0	GT	1|0
chr11	2918475	rs12410	G	A	.	PASS	MTD=cgi,bwa_freebayes,bwa_platypus,bwa_gatk,cortex,isaac_strelka;KM=9.67;KFP=0;KFF=0	GT	1|0
chr11	2919477	rs12411	G	C	.	PASS	MTD=cgi,bwa_freebayes,bwa_platypus,bwa_gatk,cortex,isaac_strelka;KM=9.90;KFP=0;KFF=0	GT	0|1
chr11	2920433	rs12412	C	T	.	PASS	MTD=cgi,bwa_freebayes,bwa_platypus,bwa_gatk,cortex,isaac_strelka;KM=10.00;KFP=0;KFF=0	GT	0|1
chr11	2920984	rs12413	A	G	.	PASS	MTD=cgi,bwa_freebayes,bwa_platypus,isaac_strelka,bwa_gatk;KM=4.80;KFP=0;KFF=0	GT	1|0
chr11	2921000	rs12414	C	G	.	PASS	MTD=cgi,bwa_freebayes,bwa_platypus,isaac_strelka,bwa_gatk;KM=7.88;KFP=0;KFF=0	GT	0|1
chr11	2921003	rs12415	A	G	.	PASS	MTD=cgi,bwa_freebayes,bwa_platypus,isaac_strelka,bwa_gatk;KM=7.00;KFP=0;KFF=0	GT	1|0
chr11	2921885	rs12416	G	A	.	PASS	MTD=cgi,bwa_freebayes,bwa_platypus,bwa_gatk,cortex,isaac_strelka;KM=11.83;KFP=0;KFF=0	GT	0|1
chr11	2971752	rs12421	C	T	.	PASS	MTD=cgi,bwa_freebayes,bwa_platypus,isaac_strelka,bwa_gatk;KM=11.33;KFP=0;KFF=0	GT	1|0
chr11	2977325	rs12422	T	C	.	PASS	MTD=cgi,bwa_freebayes,bwa_platypus,bwa_gatk,cortex,isaac_strelka;KM=11.35;KFP=0;KFF=0	GT	1|0
chr11	2978258	rs12424	A	C	.	PASS	MTD=cgi,bwa_freebayes,bwa_platypus,isaac_strelka,bwa_gatk;KM=13.40;KFP=0;KFF=0	GT	1|0
chr11	3002069	rs12425	C	G	.	PASS	MTD=cgi,bwa_freebayes,bwa_platypus,bwa_gatk,cortex,isaac_strelka;KM=12.50;KFP=0;KFF=0	GT	0|1
chr11	3013479	rs12426	A	G	.	PASS	MTD=cgi,bwa_freebayes,bwa_platypus,bwa_gatk,cortex,isaac_strelka;KM=9.12;KFP=0;KFF=0	GT	1|0
chr11	3013840	rs12427	T	C	.	PASS	MTD=cgi,bwa_freebayes,bwa_platypus,bwa_gatk,cortex,isaac_strelka;KM=9.25;KFP=0;KFF=0	GT	1|0
chr11	3019523	rs12428	G	A	.	PASS	MTD=cgi,bwa_freebayes,bwa_platypus,isaac_strelka,bwa_gatk;KM=10.87;KFP=0;KFF=0	GT	1|0
chr11	3040361	rs12429	C	T	.	PASS	MTD=cgi,bwa_freebayes,bwa_platypus,bwa_gatk,cortex,isaac_strelka;KM=13.19;KFP=0;KFF=0	GT	0|1
chr11	3045507	rs12430	G	A	.	PASS	MTD=cgi,bwa_freebayes,bwa_platypus,isaac_strelka,bwa_gatk;KM=11.25;KFP=0;KFF=0	GT	0|1
chr11	3065221	rs12431	G	C	.	PASS	MTD=cgi,bwa_freebayes,isaac_strelka,bwa_gatk;KM=8.62;KFP=0;KFF=0	GT	0|1
chr11	3065964	rs12432	A	G	.	PASS	MTD=cgi,bwa_freebayes,bwa_platypus,isaac_strelka,bwa_gatk;KM=15.33;KFP=0;KFF=0	GT	0|1
chr11	3066739	rs12434	G	A	.	PASS	MTD=cgi,bwa_freebayes,bwa_platypus,isaac_strelka,bwa_gatk;KM=10.94;KFP=0;KFF=0	GT	1|0
chr11	3066937	rs12435	A	T	.	PASS	MTD=cgi,bwa_freebayes,bwa_platypus,isaac_strelka,bwa_gatk;KM=13.22;KFP=0;KFF=0	GT	0|1
chr11	3067385	rs12436	G	A	.	PASS	MTD=cgi,bwa_freebayes,bwa_platypus,isaac_strelka,bwa_gatk;KM=10.39;KFP=0;KFF=0	GT	1|0
chr11	3067749	rs12437	C	T	.	PASS	MTD=cgi,bwa_freebayes,bwa_platypus,bwa_gatk,cortex,isaac_strelka;KM=8.94;KFP=0;KFF=0	GT	1|0
chr11	3068328	rs12438	G	A	.	PASS	MTD=cgi,bwa_freebayes,bwa_platypus,bwa_gatk,cortex,isaac_strelka;KM=14.00;KFP=0;KFF=0	GT	0|1
chr11	3068832	rs12439	C	A	.	PASS	MTD=cgi,bwa_freebayes,bwa_platypus,isaac_strelka,bwa_gatk;KM=13.62;KFP=0;KFF=0	GT	0|1
chr11	3068896	rs12440	T	C	.	PASS	MTD=cgi,bwa_freebayes,bwa_platypus,isaac_strelka,bwa_gatk;KM=9.88;KFP=0;KFF=0	GT	1|0
chr11	3068975	rs12441	G	A	.	PASS	MTD=cgi,bwa_freebayes,bwa_platypus,isaac_strelka,bwa_gatk;KM=9.88;KFP=0;KFF=0	GT	0|1
chr11	3069574	rs12442	A	G	.	PASS	MTD=cgi,bwa_freebayes,bwa_platypus,isaac_strelka,bwa_gatk;KM=10.00;KFP=0;KFF=0	GT	1|0
chr11	3070472	rs12443	A	G	.	PASS	MTD=cgi,bwa_freebayes,bwa_platypus,bwa_gatk,cortex,isaac_strelka;KM=12.50;KFP=0;KFF=0	GT	1|0
chr11	3070558	rs12444	A	G	.	PASS	MTD=cgi,bwa_freebayes,bwa_platypus,bwa_gatk,cortex,isaac_strelka;KM=12.26;KFP=0;KFF=0	GT	1|0
chr11	3071206	rs12445	T	C	.	PASS	MTD=cgi,bwa_freebayes,bwa_platypus,bwa_gatk,cortex,isaac_strelka;KM=11.61;KFP=0;KFF=0	GT	1|0
chr11	3072012	rs12446	C	T	.	PASS	MTD=cgi,bwa_freebayes,bwa_platypus,isaac_strelka,bwa_gatk;KM=12.94;KFP=0;KFF=0	GT	0|1
chr11	3072415	rs12447	G	A	.	PASS	MTD=cgi,bwa_freebayes,bwa_platypus,isaac_strelka,bwa_gatk;KM=7.17;KFP=0;KFF=0	GT	0|1
chr11	3072785	rs12448	C	A	.	PASS	MTD=cgi,bwa_freebayes,bwa_platypus,isaac_strelka,bwa_gatk;KM=9.28;KFP=0;KFF=0	GT	1|0
chr11	3073275	rs12449	T	A	.	PASS	MTD=cgi,bwa_freebayes,bwa_platypus,bwa_gatk,cortex,isaac_strelka;KM=10.56;KFP=0;KFF=0	GT	0|1
chr11	3073807	rs12450	G	A	.	PASS	MTD=cgi,bwa_freebayes,bwa_platypus,bwa_gatk,cortex,isaac_strelka;KM=12.50;KFP=0;KFF=0	GT	1|0
chr11	3074987	rs12451	G	A	.	PASS	MTD=cgi,bwa_freebayes,bwa_platypus,bwa_gatk,cortex,isaac_strelka;KM=10.25;KFP=0;KFF=0	GT	0|1
chr11	3076627	rs12452	A	G	.	PASS	MTD=cgi,bwa_freebayes,bwa_platypus,bwa_gatk,cortex,isaac_strelka;KM=9.62;KFP=0;KFF=0	GT	1|0
chr11	3076765	rs12453	A	C	.	PASS	MTD=isaac_strelka,bwa_freebayes,bwa_gatk;KM=6.75;KFP=0;KFF=0	GT	0|1
chr11	3077336	rs12454	C	G	.	PASS	MTD=cgi,bwa_freebayes,bwa_platypus,bwa_gatk,cortex,isaac_strelka;KM=9.38;KFP=0;KFF=0	GT	0|1
chr11	3077703	rs12455	G	A	.	PASS	MTD=cgi,bwa_freebayes,bwa_platypus,bwa_gatk,cortex,isaac_strelka;KM=10.38;KFP=0;KFF=0	GT	0|1
chr11	3077709	rs12456	C	G	.	PASS	MTD=cgi,bwa_freebayes,bwa_platypus,bwa_gatk,cortex,isaac_strelka;KM=10.62;KFP=0;KFF=0	GT	0|1
chr11	3077905	rs12457	G	A	.	PASS	MTD=cgi,bwa_freebayes,bwa_platypus,isaac_strelka,bwa_gatk;KM=13.72;KFP=0;KFF=0	GT	1|0
chr11	3078085	rs12458	C	T	.	PASS	MTD=cgi,bwa_freebayes,bwa_platypus,isaac_strelka,bwa_gatk;KM=11.60;KFP=0;KFF=0	GT	0|1
chr11	3079598	rs12459	C	T	.	PASS	MTD=cgi,bwa_freebayes,bwa_platypus,isaac_strelka,bwa_gatk;KM=8.75;KFP=0;KFF=0	GT	0|1
chr11	3079853	rs12460	C	G	.	PASS	MTD=cgi,bwa_freebayes,bwa_platypus,bwa_gatk,cortex,isaac_strelka;KM=13.75;KFP=0;KFF=0	GT	1|0
chr11	3081137	rs12461	G	A	.	PASS	MTD=cgi,bwa_freebayes,bwa_platypus,bwa_gatk,cortex,isaac_strelka;KM=11.44;KFP=0;KFF=0	GT	0|1
chr11	3082250	rs12462	C	T	.	PASS	MTD=cgi,bwa_freebayes,bwa_platypus,bwa_gatk,cortex,isaac_strelka;KM=9.67;KFP=0;KFF=0	GT	0|1
chr11	3082594	rs12463	T	C	.	PASS	MTD=cgi,bwa_freebayes,bwa_platypus,isaac_strelka,bwa_gatk;KM=14.38;KFP=0;KFF=0	GT	0|1
chr11	3083962	rs12464	C	T	.	PASS	MTD=cgi,bwa_freebayes,bwa_platypus,isaac_strelka,bwa_gatk;KM=10.60;KFP=0;KFF=0	GT	0|1
chr11	3084278	rs12465	C	T	.	PASS	MTD=cgi,bwa_freebayes,bwa_platypus,bwa_gatk,cortex,isaac_strelka;KM=12.75;KFP=0;KFF=0	GT	0|1
chr11	3084885	rs12466	C	T	.	PASS	MTD=cgi,bwa_freebayes,bwa_platypus,isaac_strelka,bwa_gatk;KM=9.12;KFP=0;KFF=0	GT	0|1
chr11	3085003	rs12467	T	C	.	PASS	MTD=cgi,bwa_freebayes,bwa_platypus,isaac_strelka,bwa_gatk;KM=5.88;KFP=0;KFF=0	GT	1|0
chr11	3085429	rs12468	C	T	.	PASS	MTD=cgi,bwa_freebayes,bwa_platypus,bwa_gatk,cortex,isaac_strelka;KM=12.33;KFP=0;KFF=0	GT	1|0
chr11	3085663	rs12469	C	T	.	PASS	MTD=cgi,bwa_freebayes,bwa_platypus,bwa_gatk,cortex,isaac_strelka;KM=12.88;KFP=0;KFF=0	GT	1|0
chr11	3085924	rs12470	G	C	.	PASS	MTD=cgi,bwa_freebayes,bwa_platypus,isaac_strelka,bwa_gatk;KM=11.00;KFP=0;KFF=0	GT	1|0
chr11	3087276	rs12471	G	A	.	PASS	MTD=cgi,bwa_freebayes,bwa_platypus,bwa_gatk,cortex,isaac_strelka;KM=8.40;KFP=0;KFF=0	GT	0|1
chr11	3087641	rs12472	C	G	.	PASS	MTD=cgi,bwa_freebayes,bwa_platypus,bwa_gatk,cortex,isaac_strelka;KM=9.44;KFP=0;KFF=0	GT	0|1
chr11	3090329	rs12473	A	G	.	PASS	MTD=cgi,bwa_freebayes,bwa_platypus,bwa_gatk,cortex,isaac_strelka;KM=8.39;KFP=0;KFF=0	GT	1|0
chr11	3090967	rs12474	C	T	.	PASS	MTD=cgi,bwa_freebayes,bwa_platypus,isaac_strelka,bwa_gatk;KM=12.20;KFP=0;KFF=0	GT	0|1
chr11	3090973	rs12475	C	A	.	PASS	MTD=cgi,bwa_freebayes,bwa_platypus,isaac_strelka,bwa_gatk;KM=11.30;KFP=0;KFF=0	GT	1|0
chr11	3091185	rs12476	C	G	.	PASS	MTD=cgi,bwa_freebayes,bwa_platypus,bwa_gatk,cortex,isaac_strelka;KM=10.67;KFP=0;KFF=0	GT	1|0
chr11	3091265	rs12477	G	C	.	PASS	MTD=cgi,bwa_freebayes,bwa_platypus,bwa_gatk,cortex,isaac_strelka;KM=9.00;KFP=0;KFF=0	GT	0|1
chr11	3093077	rs12478	G	C	.	PASS	MTD=cgi,bwa_freebayes,bwa_platypus,bwa_gatk,cortex,isaac_strelka;KM=8.30;KFP=0;KFF=0	GT	0|1
chr11	3093870	rs12479	C	T	.	PASS	MTD=cgi,bwa_freebayes,bwa_platypus,bwa_gatk,cortex,isaac_strelka;KM=12.81;KFP=0;KFF=0	GT	0|1
chr11	3094713	rs12480	C	T	.	PASS	MTD=cgi,bwa_freebayes,bwa_platypus,bwa_gatk,cortex,isaac_strelka;KM=10.50;KFP=0;KFF=0	GT	1|0
chr11	3095402	rs12482	G	A	.	PASS	MTD=cgi,bwa_freebayes,bwa_platypus,bwa_gatk,cortex,isaac_strelka;KM=15.25;KFP=0;KFF=0	GT	0|1
chr11	3095909	rs12483	G	C	.	PASS	MTD=cgi,bwa_freebayes,bwa_platypus,bwa_gatk,cortex,isaac_strelka;KM=12.00;KFP=0;KFF=0	GT	1|0
chr11	3101587	rs12490	A	G	.	PASS	MTD=cgi,bwa_freebayes,bwa_platypus,bwa_gatk,cortex,isaac_strelka;KM=11.40;KFP=0;KFF=0	GT	0|1
chr11	3101817	rs12491	A	G	.	PASS	MTD=cgi,bwa_freebayes,bwa_platypus,isaac_strelka,bwa_gatk;KM=11.25;KFP=0;KFF=0	GT	0|1
chr11	3101918	rs12492	T	G	.	PASS	MTD=cgi,bwa_freebayes,bwa_platypus,bwa_gatk,cortex,isaac_strelka;KM=9.00;KFP=0;KFF=0	GT	0|1
chr11	3102310	rs12493	G	A	.	PASS	MTD=cgi,bwa_freebayes,bwa_platypus,bwa_gatk,cortex,isaac_strelka;KM=11.10;KFP=0;KFF=0	GT	0|1
chr11	3105582	rs12495	C	A	.	PASS	MTD=cgi,bwa_freebayes,bwa_platypus,bwa_gatk,cortex,isaac_strelka;KM=9.20;KFP=0;KFF=0	GT	0|1
chr11	3106030	rs12496	G	A	.	PASS	MTD=cgi,bwa_freebayes,bwa_platypus,isaac_strelka,bwa_gatk;KM=4.50;KFP=0;KFF=0	GT	0|1
chr11	3107064	rs12497	C	T	.	PASS	MTD=cgi,bwa_freebayes,bwa_platypus,isaac_strelka,bwa_gatk;KM=9.25;KFP=0;KFF=0	GT	1|0
chr11	3107085	rs12498	C	T	.	PASS	MTD=cgi,bwa_freebayes,bwa_platypus,isaac_strelka,bwa_gatk;KM=10.39;KFP=0;KFF=0	GT	0|1
chr11	3107544	rs12499	T	C	.	PASS	MTD=cgi,bwa_freebayes,bwa_platypus,isaac_strelka,bwa_gatk;KM=8.88;KFP=0;KFF=0	GT	1|0
chr11	3107685	rs12500	T	C	.	PASS	MTD=isaac_strelka,bwa_freebayes,bwa_platypus,bwa_gatk;KM=4.72;KFP=4;KFF=1	GT	0|1
chr11	3107797	rs12501	G	A	.	PASS	MTD=cgi,bwa_freebayes,bwa_platypus,bwa_gatk,cortex,isaac_strelka;KM=10.62;KFP=0;KFF=0	GT	0|1
[truncated: 182,813 more rows]
