# Supplementary material for: Translocations can drive expression changes of multiple genes in regulons covering entire chromosome arms
Source: Nucleic Acids Res. 2025 Aug 22;53(15):gkaf677. doi: 10.1093/nar/gkaf677 (PMC12370299; doi:10.1093/nar/gkaf677)
Supplement: gkaf677_Supplemental_Files [file gkaf677_supplemental_files.zip › Supplementary_Table1.xlsx]

## Sheet: Supplementary Table 1
Supplementary Table 1. Sample characteristics
Indicated are the characteristics of the included primary samples.
Sample type	Sample code	Sample source	Gender	IGHV status	Disease subtype	Previous studies in which the same samples were used
CLL	12	Peripheral Blood	Female	UNMUT	Unmutated CLL	Beekman et al., Nat Med, 2018 and Vilarrasa-Blasi & Soler-Vila, Nat Comms, 2021
	182	Peripheral Blood	Male	UNMUT	Unmutated CLL	Beekman et al., Nat Med, 2018 and Vilarrasa-Blasi & Soler-Vila, Nat Comms, 2021
	110	Peripheral Blood	Female	MUT	Mutated CLL	Beekman et al., Nat Med, 2018 and Vilarrasa-Blasi & Soler-Vila, Nat Comms, 2021
	1228	Peripheral Blood	Male	MUT	Mutated CLL	Beekman et al., Nat Med, 2018 and Vilarrasa-Blasi & Soler-Vila, Nat Comms, 2021
	1525	Peripheral Blood	Male	MUT	Mutated CLL	Beekman et al., Nat Med, 2018 and Vilarrasa-Blasi & Soler-Vila, Nat Comms, 2021
	1532	Peripheral Blood	Male	MUT	Mutated CLL	Beekman et al., Nat Med, 2018 and Vilarrasa-Blasi & Soler-Vila, Nat Comms, 2021
	3	Peripheral Blood	Male	MUT	Mutated CLL	Beekman et al., Nat Med, 2018 and Vilarrasa-Blasi & Soler-Vila, Nat Comms, 2021
MCL	M019	Peripheral Blood	Male	UNMUT	Conventional MCL	Queirós & Beekman & Vilarrasa-Blasi et al, Cancer Cell, 2016 and Vilarrasa-Blasi & Soler-Vila, Nat Comms, 2021
	M001	Peripheral Blood	Male	UNMUT	Conventional MCL	Queirós & Beekman & Vilarrasa-Blasi et al, Cancer Cell, 2016 and Vilarrasa-Blasi & Soler-Vila, Nat Comms, 2021
	M009	Peripheral Blood	Female	MUT	Leukemic non-nodal MCL	Queirós & Beekman & Vilarrasa-Blasi et al, Cancer Cell, 2016 and Vilarrasa-Blasi & Soler-Vila, Nat Comms, 2021
	M076	Peripheral Blood	Male	MUT	Leukemic non-nodal MCL	Queirós & Beekman & Vilarrasa-Blasi et al, Cancer Cell, 2016 and Vilarrasa-Blasi & Soler-Vila, Nat Comms, 2021
	M004	Peripheral Blood	Male	MUT	Leukemic non-nodal MCL	Queirós & Beekman & Vilarrasa-Blasi et al, Cancer Cell, 2016 and Vilarrasa-Blasi & Soler-Vila, Nat Comms, 2021
Naive B cells	NBC_1	Peripheral Blood	Male	NA	Healthy	Vilarrasa-Blasi & Soler-Vila, Nat Comms, 2021
	NBC_2	Peripheral Blood	Male	NA	Healthy	Vilarrasa-Blasi & Soler-Vila, Nat Comms, 2021
	NBC_3	Peripheral Blood	Male	NA	Healthy	Vilarrasa-Blasi & Soler-Vila, Nat Comms, 2021
Germinal center B cells	GCBC_1	Tonsil	Male	NA	Healthy	Vilarrasa-Blasi & Soler-Vila, Nat Comms, 2021
	GCBC_2	Tonsil	Male	NA	Healthy	Vilarrasa-Blasi & Soler-Vila, Nat Comms, 2021
	GCBC_3	Tonsil	Male	NA	Healthy	Vilarrasa-Blasi & Soler-Vila, Nat Comms, 2021
Memory B cells	MBC_1	Peripheral Blood	Male	NA	Healthy	Vilarrasa-Blasi & Soler-Vila, Nat Comms, 2021
	MBC_2	Peripheral Blood	Male	NA	Healthy	Vilarrasa-Blasi & Soler-Vila, Nat Comms, 2021
	MBC_3	Peripheral Blood	Male	NA	Healthy	Beekman et al., Nat Med, 2018 and Vilarrasa-Blasi & Soler-Vila, Nat Comms, 2021
Plasma cells	PBC_1	Tonsil	Male	NA	Healthy	Vilarrasa-Blasi & Soler-Vila, Nat Comms, 2021
	PBC_1	Tonsil	Male	NA	Healthy	Vilarrasa-Blasi & Soler-Vila, Nat Comms, 2021
	PBC_1	Tonsil	Male	NA	Healthy	Vilarrasa-Blasi & Soler-Vila, Nat Comms, 2021
