# Supplementary material for: Translocations can drive expression changes of multiple genes in regulons covering entire chromosome arms
Source: Nucleic Acids Res. 2025 Aug 22;53(15):gkaf677. doi: 10.1093/nar/gkaf677 (PMC12370299; doi:10.1093/nar/gkaf677)
Supplement: gkaf677_Supplemental_Files [file gkaf677_supplemental_files.zip › Supplementary_Table12.xlsx]

## Sheet: Supplementary Table 12
Supplementary Table 12. Allele-specific read counts SMART-seq2 data
Indicated are the pseudobulk allele-specific read counts of the the upregulated protein coding genes in CCND1-positive cells compared to CCND1-negative cells upon in vitro translocation generation
Genes are only included if containing at least 10 allele-specific reads in the control cells and one/both pools of cells with translocations
Coordinates are indicated using genome build GRCh38
						Cells without translocations (n=701)			Cells with translocations to paternal allele of chromosome 11 (n=27)			Cells with translocations to maternal allele of chromosome 11 (n=50)
gene_id	gene_name	gene_type	chr	start	end	paternal transcripts	maternal transcripts	percentage maternal transcripts	paternal transcripts	maternal transcripts	percentage maternal transcripts	paternal transcripts	maternal transcripts	percentage maternal transcripts
ENSG00000181924	COA4	protein_coding	chr11	73872667	73876901	189	151	0.444118	11	10	0.47619	16	4	0.2
ENSG00000175567	UCP2	protein_coding	chr11	73974672	73982843	1456	1805	0.553511	108	87	0.446154	126	312	0.712329
ENSG00000159063	ALG8	protein_coding	chr11	78095244	78139660	1752	1483	0.458423	40	80	0.666667	211	236	0.527964
ENSG00000165490	DDIAS	protein_coding	chr11	82899975	82958277	157	230	0.594315	6	12	0.666667	23	21	0.477273
ENSG00000165494	PCF11	protein_coding	chr11	83156988	83187451	159	123	0.43617	21	5	0.192308	0	29	1
ENSG00000137500	CCDC90B	protein_coding	chr11	83259081	83286390	2268	1936	0.460514	106	57	0.349693	290	152	0.343891
ENSG00000137504	CREBZF	protein_coding	chr11	85657742	85682908	45	69	0.605263	NA (less than 10 reads in total)			0	14	1
ENSG00000166012	TAF1D	protein_coding	chr11	93729948	93784391	29	27	0.482143	NA (less than 10 reads in total)			3	14	0.823529
ENSG00000168876	ANKRD49	protein_coding	chr11	94493979	94499578	555	367	0.398048	15	10	0.4	24	59	0.710843
ENSG00000077458	FAM76B	protein_coding	chr11	95768953	95790409	700	701	0.500357	48	21	0.304348	50	95	0.655172
ENSG00000087053	MTMR2	protein_coding	chr11	95821766	95925315	1393	1274	0.47769	95	47	0.330986	102	145	0.587045
ENSG00000152404	CWF19L2	protein_coding	chr11	107326360	107457825	177	289	0.620172	NA (less than 10 reads in total)			9	25	0.735294
ENSG00000149308	NPAT	protein_coding	chr11	108157215	108222638	336	320	0.487805	0	10	1	19	43	0.693548
ENSG00000178105	DDX10	protein_coding	chr11	108665058	108940999	163	143	0.46732	NA (less than 10 reads in total)			26	37	0.587302
ENSG00000150768	DLAT	protein_coding	chr11	112025033	112064404	1837	1565	0.460024	15	76	0.835165	93	206	0.688963
ENSG00000076053	RBM7	protein_coding	chr11	114400030	114414203	326	181	0.357002	14	3	0.176471	15	24	0.615385
ENSG00000160613	PCSK7	protein_coding	chr11	117204337	117232525	53	33	0.383721	NA (less than 10 reads in total)			5	6	0.545455
ENSG00000110344	UBE4A	protein_coding	chr11	118359600	118399211	225	318	0.585635	6	14	0.7	24	22	0.478261
ENSG00000118096	IFT46	protein_coding	chr11	118544528	118572970	599	892	0.598256	0	73	1	22	43	0.661538
ENSG00000095139	ARCN1	protein_coding	chr11	118572390	118603033	3004	2757	0.478563	191	185	0.492021	143	308	0.682927
ENSG00000188486	H2AX	protein_coding	chr11	119093874	119095465	166	109	0.396364	NA (less than 10 reads in total)			5	17	0.772727
ENSG00000172269	DPAGT1	protein_coding	chr11	119096025	119108331	3000	2629	0.467046	140	180	0.5625	198	371	0.652021
ENSG00000173456	RNF26	protein_coding	chr11	119334527	119337309	157	132	0.456747	NA (less than 10 reads in total)			0	16	1
ENSG00000196914	ARHGEF12	protein_coding	chr11	120336413	120489937	188	149	0.442136	NA (less than 10 reads in total)			41	7	0.145833
ENSG00000134910	STT3A	protein_coding	chr11	125591712	125625215	1204	1607	0.571683	76	58	0.432836	116	185	0.614618
ENSG00000182934	SRPRA	protein_coding	chr11	126262938	126269144	1276	1203	0.485276	34	43	0.558442	228	237	0.509677
ENSG00000110074	FOXRED1	protein_coding	chr11	126269024	126278131	1344	1294	0.490523	45	18	0.285714	124	147	0.542435
ENSG00000151503	NCAPD3	protein_coding	chr11	134150113	134225504	205	156	0.432133	17	10	0.37037	5	12	0.705882
ENSG00000151498	ACAD8	protein_coding	chr11	134253548	134265855	170	166	0.494048	NA (less than 10 reads in total)			9	12	0.571429
