# Supplementary material for: Translocations can drive expression changes of multiple genes in regulons covering entire chromosome arms
Source: Nucleic Acids Res. 2025 Aug 22;53(15):gkaf677. doi: 10.1093/nar/gkaf677 (PMC12370299; doi:10.1093/nar/gkaf677)
Supplement: gkaf677_Supplemental_Files [file gkaf677_supplemental_files.zip › Supplementary_Table2.xlsx]

## Sheet: Supplementary Table 2
Supplementary Table 2. Heterozygous SNPs in MCL cell line Z-138
Indicated are the position of heterozygous SNPs in cell line Z-138
Genotypes for the wild-type - not involving the t(11;14) - and translocated - involving the t(11;14) - chromosomes 11 and 14 are listed
Coordinates are indicated using genome build GRCh38
Coordinates		Genotypes
chromosome	SNP position	wild-type allele	translocated allele
11	184029	C	T
11	187035	A	G
11	190377	C	T
11	199256	A	G
11	202253	G	A
11	202547	C	T
11	204968	G	A
11	207400	A	G
11	214421	G	C
11	219442	C	T
11	220243	C	T
11	221322	T	G
11	221824	G	A
11	222936	T	C
11	224393	G	A
11	224585	C	T
11	224676	C	T
11	225992	T	C
11	226862	G	T
11	227684	G	A
11	228834	C	G
11	229616	G	A
11	232598	C	T
11	232641	C	T
11	232642	A	G
11	232737	G	A
11	233067	C	T
11	233298	T	G
11	234685	A	G
11	234821	T	G
11	235422	C	G
11	245199	A	T
11	247329	T	C
11	252231	C	G
11	252318	C	T
11	252851	G	A
11	253662	G	C
11	265602	G	A
11	265777	T	G
11	266804	T	C
11	266921	G	A
11	266957	T	G
11	268628	A	G
11	270071	C	T
11	270715	C	T
11	279214	C	G
11	280464	G	C
11	283928	G	T
11	284936	T	C
11	285038	G	A
11	287959	G	A
11	288022	G	A
11	296233	T	C
11	296477	T	C
11	297670	G	A
11	299586	G	A
11	299749	A	G
11	300047	T	C
11	302191	G	A
11	320115	A	G
11	320237	C	G
11	320606	T	G
11	337210	C	A
11	337590	G	A
11	342860	T	C
11	343007	T	C
11	343881	A	G
11	345595	G	A
11	346997	A	G
11	350275	T	A
11	350279	T	C
11	350280	G	A
11	352045	G	T
11	352378	A	T
11	353861	G	T
11	354291	T	A
11	354749	A	G
11	356042	A	G
11	356561	A	G
11	359149	G	T
11	359532	A	G
11	361893	A	T
11	362094	T	C
11	362106	A	G
11	363748	C	T
11	364795	G	A
11	367139	G	T
11	367213	A	G
11	370252	C	T
11	370303	T	C
11	371325	G	C
11	372225	T	C
11	378188	C	T
11	383251	C	T
11	383266	T	C
11	383510	T	C
11	383554	A	G
11	384346	C	T
11	384641	T	C
11	386283	C	T
11	386428	G	A
11	387204	A	G
11	387450	T	G
11	389616	C	G
11	390003	A	G
11	390320	C	T
11	391450	C	G
11	392042	G	A
11	392044	T	C
11	396406	A	G
11	396473	T	C
11	397706	T	C
11	397905	C	T
11	400109	A	G
11	403484	G	C
11	403939	A	G
11	403980	G	A
11	405705	C	T
11	412867	A	G
11	413324	A	C
11	413330	A	G
11	419167	T	G
11	419994	C	A
11	420011	G	A
11	424291	A	G
11	428385	A	G
11	428489	T	C
11	429659	C	T
11	430339	C	G
11	433554	C	T
11	433568	G	A
11	433617	T	C
11	435904	G	A
11	435941	A	G
11	438939	G	C
11	439039	G	A
11	439073	A	G
11	439219	G	A
11	440343	A	C
11	443587	C	T
11	448175	A	T
11	449818	C	G
11	455321	G	A
11	460765	G	A
11	462684	T	C
11	463288	T	C
11	463577	C	T
11	465763	A	C
11	466032	T	A
11	466140	G	A
11	466966	G	C
11	467368	G	A
11	467689	A	C
11	467720	G	A
11	473300	T	G
11	476329	C	G
11	478147	C	A
11	479245	C	T
11	479246	G	T
11	482568	C	T
11	486027	C	T
11	486076	A	G
11	486414	A	G
11	487201	C	T
11	487257	G	C
11	487666	C	T
11	487935	C	T
11	488389	C	A
11	489829	C	A
11	494346	T	C
11	494510	C	T
11	494662	A	G
11	495283	C	T
11	495699	C	A
11	496116	G	A
11	497039	C	T
11	499547	A	C
11	499583	G	A
11	503385	G	C
11	503993	G	A
11	506442	T	G
11	507670	C	A
11	508720	T	C
11	509333	A	G
11	510980	A	G
11	511805	C	T
11	512973	G	T
11	513196	C	T
11	515146	C	A
11	517348	T	G
11	517369	C	T
11	521119	G	A
11	521954	T	A
11	522022	A	T
11	524397	T	C
11	524679	A	G
11	524919	T	C
11	525733	G	A
11	525784	T	C
11	527759	T	G
11	528585	C	T
11	531324	G	A
11	535603	G	A
11	535649	C	T
11	537031	G	C
11	537236	T	C
11	538371	G	A
11	539646	G	T
11	539648	G	A
11	539744	A	G
11	540158	A	G
11	545345	G	A
11	551235	G	A
11	553866	A	G
11	554798	C	T
11	555645	T	G
11	557989	T	C
11	560871	T	G
11	565129	C	T
11	565454	C	T
11	565872	T	G
11	565873	G	A
11	566647	T	A
11	566936	C	A
11	567256	A	G
11	567391	G	A
11	567627	G	C
11	567630	A	G
11	570280	T	C
11	570538	C	A
11	571035	C	T
11	571039	C	T
11	571124	A	G
11	572129	C	T
11	572828	G	C
11	573554	A	G
11	575553	A	T
11	577534	G	A
11	578759	G	A
11	578844	C	G
11	582727	C	T
11	583156	T	C
11	583158	G	A
11	584112	A	G
11	584243	C	T
11	584591	A	G
11	587425	C	A
11	590072	T	C
11	590999	G	A
11	593453	T	C
11	598033	C	T
11	601785	T	C
11	611868	C	T
11	612967	A	G
11	613297	T	G
11	614318	T	C
11	617378	C	T
11	617420	A	G
11	617519	A	G
11	617537	T	C
11	626220	C	G
11	627517	C	T
11	631966	T	C
11	632059	T	C
11	635240	A	T
11	643736	C	T
11	644325	A	G
11	647145	G	A
11	648476	T	G
11	648486	T	C
11	648715	C	A
11	649639	A	G
11	650713	G	C
11	650994	G	A
11	651491	C	G
11	653185	T	C
11	655603	A	G
11	656376	G	A
11	658514	A	G
11	659479	A	G
11	661261	T	C
11	661439	G	A
11	663129	A	C
11	663358	C	G
11	663463	C	G
11	666551	G	A
11	671921	T	C
11	674454	G	T
11	678561	T	C
11	678973	T	C
11	679494	A	G
11	679497	G	A
11	680408	T	C
11	680866	G	A
11	682973	T	C
11	684056	A	G
11	688804	C	T
11	691018	A	T
11	691029	C	T
11	691090	C	T
11	691194	A	G
11	692908	T	C
11	695842	G	A
11	696036	T	C
11	696721	G	T
11	698253	A	T
11	699852	G	A
11	700458	T	C
11	702097	T	C
11	703175	A	G
11	706284	G	T
11	706310	G	A
11	706510	C	G
11	709861	G	A
11	710724	G	T
11	710889	G	A
11	711149	G	A
11	711970	G	A
11	713912	T	C
11	715039	G	A
11	715047	T	G
11	715053	T	C
11	715058	C	T
11	715059	A	G
11	715198	C	T
11	715420	G	A
11	721570	T	C
11	721931	C	T
11	726814	C	G
11	727310	T	C
11	728230	C	T
11	730215	A	G
11	730951	A	G
11	732175	A	G
11	733408	C	T
11	733426	G	T
11	733609	T	A
11	733639	G	A
11	737969	G	A
11	738000	A	G
11	738001	T	C
11	738403	G	A
11	742375	C	T
11	742424	T	C
11	742508	C	T
11	744659	A	G
11	745884	T	C
11	750238	C	T
11	750849	T	A
11	763998	G	C
11	765550	G	A
11	766133	T	C
11	766432	A	G
11	766479	A	G
11	769188	C	T
11	771034	G	A
11	771716	C	A
11	772633	C	G
11	772701	G	A
11	772868	A	G
11	772982	G	A
11	774982	A	C
11	775423	T	C
11	775651	A	T
11	782168	T	C
11	788823	C	T
11	792692	G	C
11	797834	C	A
11	802115	G	A
11	802379	C	T
11	805234	A	G
11	805435	T	A
11	805578	T	G
11	805589	A	G
11	805712	G	A
11	808423	A	G
11	810882	T	G
11	813524	T	C
11	815323	T	G
11	836043	T	C
11	840023	A	T
11	844057	G	C
11	935794	T	C
11	941844	C	T
11	967822	C	T
11	995785	T	C
11	995840	C	A
11	999764	T	C
11	1003523	A	G
11	1003642	A	G
11	1005108	G	A
11	1008664	C	G
11	1009307	C	T
11	1010876	C	T
11	1011490	A	G
11	1011597	A	G
11	1020778	T	C
11	1021099	C	T
11	1023496	G	C
11	1034755	C	T
11	1034938	T	C
11	1036475	C	T
11	1036573	A	G
11	1038199	G	A
11	1040297	C	T
11	1051500	C	T
11	1052371	T	C
11	1070316	T	A
11	1073227	A	G
11	1073378	A	G
11	1075747	C	T
11	1075850	G	A
11	1075920	G	A
11	1076149	C	A
11	1077003	T	G
11	1082168	A	G
11	1082580	A	G
11	1083078	C	T
11	1083116	C	G
11	1083155	C	T
11	1083281	G	A
11	1083396	C	T
11	1083581	A	G
11	1083761	C	G
11	1084382	T	C
11	1084423	A	G
11	1084524	G	A
11	1084537	A	G
11	1084823	T	C
11	1084861	G	A
11	1086009	T	C
11	1087109	C	T
11	1087114	C	T
11	1087120	C	G
11	1090036	T	C
11	1091453	T	C
11	1095700	A	C
11	1099802	G	C
11	1100037	C	T
11	1100721	C	T
11	1100782	T	C
11	1100845	C	A
11	1104067	T	C
11	1105031	C	T
11	1109192	T	C
11	1109388	C	T
11	1110083	C	G
11	1110215	T	C
11	1111388	A	G
11	1112774	A	G
11	1115141	C	T
11	1115275	C	T
11	1117566	C	T
11	1148713	T	C
11	1148724	G	C
11	1151198	T	C
11	1154548	C	T
11	1157779	T	C
11	1158068	T	C
11	1158666	T	G
11	1158950	G	A
11	1163621	T	C
11	1163859	G	C
11	1165909	C	G
11	1175173	C	T
11	1175972	A	G
11	1178223	C	T
11	1179715	T	C
11	1182048	A	T
11	1182279	G	A
11	1182438	C	T
11	1183358	C	T
11	1183769	G	A
11	1188586	A	G
11	1190555	T	C
11	1193830	C	G
11	1195858	C	T
11	1197387	G	A
11	1197405	G	C
11	1199373	C	T
11	1199534	C	T
11	1199570	C	T
11	1199812	T	C
11	1200079	G	A
11	1201806	G	A
11	1202456	C	T
11	1203184	C	T
11	1205721	T	C
11	1207997	C	T
11	1227501	A	G
11	1228142	G	A
11	1229466	C	T
11	1231478	G	C
11	1232171	C	G
11	1233369	T	C
11	1237573	A	G
11	1240410	C	T
11	1242546	C	T
11	1244757	C	G
11	1247985	T	C
11	1248477	C	T
11	1248605	G	A
11	1250199	C	T
11	1250996	A	C
11	1253697	G	A
11	1254422	C	T
11	1256030	G	A
11	1258256	A	G
11	1259904	T	C
11	1272697	G	A
11	1274366	C	T
11	1275419	A	G
11	1281477	T	C
11	1285892	G	A
11	1286727	G	A
11	1288553	T	C
11	1288726	T	C
11	1289039	G	A
11	1289309	G	A
11	1289312	G	A
11	1289484	C	T
11	1290887	G	A
11	1292398	A	G
11	1297340	A	G
11	1299830	A	G
11	1304158	C	T
11	1305596	C	T
11	1308340	G	A
11	1311675	T	C
11	1311804	T	C
11	1312591	T	C
11	1313054	A	G
11	1315268	T	C
11	1320235	A	G
11	1325247	C	G
11	1327108	C	G
11	1334424	A	G
11	1336943	A	G
11	1337377	G	C
11	1340313	T	C
11	1347344	A	G
11	1348675	T	C
11	1351235	C	A
11	1351750	G	A
11	1351757	C	A
11	1351781	T	C
11	1354730	T	C
11	1357790	G	T
11	1361702	T	C
11	1362059	A	G
11	1368478	C	T
11	1368981	A	C
11	1370129	T	C
11	1370161	G	A
11	1374091	A	G
11	1376798	C	T
11	1377696	A	G
11	1378542	A	C
11	1378901	A	G
11	1378909	A	G
11	1378916	T	C
11	1382373	C	T
11	1397915	A	G
11	1398714	T	C
11	1402832	C	G
11	1402851	G	C
11	1404415	G	A
11	1404848	G	C
11	1406378	G	A
11	1407820	C	G
11	1409231	G	A
11	1410421	G	A
11	1411191	C	G
11	1411461	T	C
11	1412621	C	T
11	1412906	A	G
11	1413214	C	T
11	1414735	C	T
11	1418664	T	G
11	1419155	A	G
11	1419546	T	G
11	1420518	G	A
11	1420766	T	C
11	1421954	G	A
11	1422052	A	G
11	1422084	T	C
11	1422332	T	C
11	1424132	A	G
11	1424453	A	G
11	1428765	A	T
11	1429205	G	A
11	1433198	A	G
11	1433257	T	C
11	1437130	T	C
11	1440987	T	C
11	1452980	G	A
11	1453156	C	T
11	1454176	A	G
11	1455461	C	T
11	1455778	T	C
11	1456567	C	T
11	1457248	A	G
11	1457612	C	T
11	1457760	A	G
11	1458157	A	G
11	1460380	T	C
11	1461490	C	T
11	1461621	T	C
11	1465176	C	T
11	1465305	G	C
11	1465559	A	G
11	1465816	G	A
11	1466175	C	T
11	1467906	C	T
11	1469866	G	A
11	1470897	T	C
11	1472772	C	T
11	1472995	A	C
11	1477854	C	A
11	1483938	A	G
11	1487419	T	C
11	1490513	G	T
11	1491618	A	G
11	1492470	T	C
11	1494041	A	G
11	1495606	C	T
11	1496729	C	T
11	1499560	G	A
11	1499678	C	T
11	1499948	T	C
11	1500458	T	C
11	1500687	C	T
11	1501789	C	A
11	1503267	T	G
11	1503271	A	C
11	1503554	C	T
11	1507884	T	C
11	1508222	T	C
11	1511193	A	G
11	1511779	T	A
11	1513525	C	T
11	1514055	A	G
11	1514124	G	A
11	1515570	C	G
11	1516009	G	C
11	1516181	T	A
11	1516287	G	A
11	1523692	T	G
11	1528372	G	A
11	1528455	C	T
11	1528467	C	T
11	1529708	C	T
11	1536537	A	G
11	1538083	G	A
11	1541344	C	T
11	1550521	T	C
11	1553838	C	T
11	1562987	C	T
11	1564755	G	A
11	1579730	A	T
11	1581069	A	G
11	1581762	A	G
11	1582478	A	C
11	1583720	T	C
11	1587647	A	G
11	1592142	C	G
11	1598166	T	C
11	1604548	G	T
11	1608740	T	C
11	1611181	G	A
11	1612565	A	G
11	1614582	C	T
11	1616914	A	C
11	1617117	G	T
11	1618767	G	T
11	1618794	T	C
11	1620781	G	A
11	1620861	T	C
11	1622498	G	T
11	1622912	C	T
11	1622952	T	C
11	1624613	G	T
11	1624655	C	T
11	1624687	G	A
11	1624736	A	G
11	1626349	C	T
11	1626905	A	G
11	1627572	G	T
11	1628567	C	T
11	1628592	G	T
11	1628657	G	C
11	1629575	C	T
11	1630791	A	C
11	1631153	C	A
11	1631192	A	G
11	1632275	G	A
11	1635713	T	C
11	1635752	T	C
11	1636078	C	T
11	1636404	C	T
11	1636972	A	G
11	1638355	G	C
11	1638676	A	C
11	1641588	G	A
11	1642481	G	C
11	1642810	C	T
11	1642846	G	C
11	1642872	C	T
11	1643067	T	C
11	1643452	A	G
11	1644087	G	T
11	1644441	T	C
11	1645194	T	C
11	1645916	T	A
11	1646516	T	C
11	1646760	C	T
11	1646819	T	C
11	1647465	C	T
11	1648087	C	T
11	1650520	A	G
11	1650596	G	A
11	1650614	A	G
11	1650633	T	G
11	1650861	T	C
11	1651043	C	T
11	1651604	C	T
11	1651673	A	G
11	1651822	T	C
11	1651881	G	T
11	1651936	C	T
11	1652726	A	C
11	1654211	G	T
11	1654329	A	G
11	1658880	G	T
11	1658931	T	C
11	1660632	C	G
11	1665491	T	C
11	1668179	A	G
11	1668231	G	C
11	1669739	T	C
11	1669754	C	G
11	1670333	T	G
11	1671987	G	A
11	1673679	G	C
11	1674786	G	A
11	1677854	T	C
11	1677915	T	C
11	1678599	T	C
11	1680940	A	G
11	1681091	T	C
11	1688267	T	A
11	1690485	A	G
11	1690588	G	C
11	1691875	G	A
11	1692388	G	A
11	1693712	T	C
11	1695519	T	C
11	1697036	A	G
11	1697976	G	A
11	1698951	A	G
11	1706382	A	G
11	1706493	G	A
11	1707785	G	A
11	1708363	C	T
11	1709476	C	A
11	1713763	G	C
11	1714765	T	C
11	1715831	G	A
11	1718959	A	G
11	1779688	C	T
11	1783314	C	T
11	1783963	A	G
11	1788958	T	C
11	1789569	A	T
11	1789889	A	G
11	1795392	C	T
11	1796739	T	G
11	1797227	T	C
11	1797397	T	G
11	1801251	A	G
11	1801995	T	G
11	1804337	T	C
11	1805161	G	C
11	1806862	T	C
11	1808334	G	A
11	1811406	T	A
11	1811706	G	A
11	1811963	T	C
11	1813693	C	T
11	1817136	G	C
11	1818445	C	T
11	1818815	A	C
11	1820325	T	C
11	1825371	G	C
11	1827043	G	A
11	1828103	G	A
11	1828124	T	C
11	1829094	G	A
11	1834624	G	C
11	1840682	G	A
11	1843334	A	G
11	1843362	G	C
11	1843415	C	A
11	1846939	G	C
11	1847324	G	C
11	1865076	C	T
11	1866405	C	G
11	1867872	A	G
11	1869741	A	C
11	1869760	G	A
11	1872933	G	A
11	1873863	C	T
11	1878382	G	A
11	1878545	G	A
11	1883201	A	G
11	1886380	T	C
11	1889885	T	C
11	1920766	G	A
11	1934323	C	T
11	1938881	A	G
11	2041821	C	T
11	2042368	G	A
11	2043539	G	A
11	2044670	C	T
11	2044801	T	G
11	2046090	T	C
11	2049340	T	C
11	2049763	T	G
11	2049764	C	T
11	2052214	A	G
11	2053146	A	G
11	2055764	C	T
11	2055826	G	T
11	2056041	T	C
11	2060687	G	A
11	2061760	T	C
11	2063683	T	C
11	2065990	T	C
11	2071753	G	C
11	2071835	T	C
11	2072373	A	C
11	2072667	G	A
11	2073024	C	T
11	2073369	A	G
11	2073622	C	T
11	2074043	T	C
11	2074569	G	A
11	2074738	C	T
11	2075477	G	A
11	2075678	T	C
11	2075689	A	G
11	2080053	A	G
11	2080574	A	G
11	2080803	G	A
11	2085198	A	T
11	2085877	A	G
11	2085892	T	C
11	2087459	T	C
11	2087564	T	C
11	2087604	A	C
11	2088837	G	A
11	2094160	C	T
11	2114981	A	G
11	2118647	A	G
11	2136949	C	T
11	2142623	T	G
11	2147784	A	G
11	2147880	G	A
11	2173160	G	A
11	2173190	G	C
11	2173580	T	C
11	2173684	A	G
11	2174751	T	C
11	2175194	T	C
11	2175882	A	G
11	2175902	T	G
11	2176056	A	G
11	2178733	G	C
11	2179933	C	T
11	2181438	C	A
11	2183487	T	C
11	2183496	C	T
11	2184015	T	C
11	2185096	G	C
11	2185157	G	C
11	2185199	C	T
11	2185421	C	T
11	2185816	C	T
11	2188428	T	C
11	2188468	G	C
11	2188737	A	G
11	2191218	A	G
11	2191257	T	G
11	2191350	C	A
11	2191354	G	A
11	2191936	T	C
11	2192028	C	T
11	2192262	C	G
11	2192349	G	C
11	2192464	G	C
11	2192786	A	G
11	2192809	G	T
11	2193158	G	C
11	2193237	C	T
11	2195326	C	T
11	2196050	A	G
11	2196170	A	G
11	2196620	G	C
11	2197587	T	G
11	2200071	G	A
11	2202034	T	G
11	2204396	T	C
11	2205963	C	G
11	2207388	T	C
11	2207881	C	T
11	2208130	C	T
11	2208131	G	A
11	2209230	A	C
11	2209657	T	C
11	2210464	C	T
11	2210544	G	T
11	2210812	C	T
11	2210826	A	G
11	2210999	A	G
11	2211080	A	C
11	2211114	A	G
11	2211148	A	C
11	2211323	T	G
11	2211584	C	T
11	2212379	G	A
11	2212400	C	T
11	2212405	A	C
11	2212567	A	G
11	2212721	T	C
11	2212939	G	C
11	2213460	G	A
11	2215655	T	C
11	2216437	C	G
11	2217058	A	C
11	2221382	C	A
11	2226456	A	G
11	2228743	G	A
11	2235141	T	C
11	2237857	G	A
11	2238846	T	C
11	2240108	C	T
11	2248441	C	T
11	2250745	G	A
11	2250819	T	C
11	2250824	A	G
11	2251487	A	G
11	2252982	A	G
11	2253895	T	C
11	2254391	G	C
11	2255999	C	T
11	2258079	T	C
11	2258480	T	C
11	2260001	T	C
11	2261206	G	T
11	2263289	C	T
11	2265013	A	G
11	2266254	A	G
11	2266462	A	G
11	2267073	G	A
11	2268194	G	A
11	2271320	C	A
11	2273307	A	G
11	2273485	C	T
11	2273899	C	G
11	2274398	C	T
11	2274596	A	G
11	2274619	G	A
11	2274622	C	T
11	2274946	C	T
11	2277029	G	A
11	2277805	T	G
11	2278760	C	A
11	2284408	C	T
11	2296684	A	G
11	2298125	T	C
11	2299654	A	G
11	2301724	A	G
11	2303117	T	C
11	2310317	A	G
11	2314934	T	C
11	2316463	G	A
11	2316808	G	A
11	2317010	T	A
11	2317811	G	C
11	2318405	T	C
11	2318592	C	T
11	2319248	A	G
11	2321786	T	C
11	2324202	T	G
11	2328232	A	G
11	2328526	A	G
11	2328565	A	G
11	2328979	T	C
11	2329092	G	A
11	2329512	C	G
11	2331177	T	G
11	2331614	C	T
11	2332985	A	G
11	2336797	G	A
11	2336850	C	G
11	2336925	A	G
11	2337928	T	G
11	2338916	G	A
11	2339720	G	A
11	2343004	A	G
11	2343154	T	C
11	2343319	A	C
11	2343328	A	G
11	2343571	G	A
11	2343908	C	T
11	2344576	G	C
11	2344577	G	C
11	2344863	G	A
11	2344878	T	C
11	2345011	C	T
11	2346391	A	G
11	2346558	G	A
11	2346740	G	A
11	2346926	A	C
11	2347069	T	C
11	2347753	A	G
11	2349784	G	A
11	2349788	A	G
11	2349824	A	G
11	2349825	T	C
11	2350160	T	C
11	2350350	A	G
11	2351872	A	G
11	2353084	G	A
11	2354228	A	G
11	2355106	A	G
11	2357894	C	G
11	2361091	T	C
11	2364918	C	A
11	2367631	T	C
11	2368480	T	C
11	2368550	T	C
11	2372222	C	T
11	2372900	G	A
11	2373981	C	T
11	2374369	G	A
11	2374517	C	T
11	2375061	A	C
11	2375436	T	C
11	2379915	T	C
11	2387943	T	G
11	2389671	G	T
11	2389672	C	A
11	2389711	C	T
11	2395668	C	T
11	2400287	G	A
11	2400301	T	C
11	2404466	T	C
11	2408979	C	T
11	2410339	A	G
11	2414716	A	G
11	2414726	C	T
11	2416195	T	G
11	2418646	G	A
11	2418811	T	C
11	2419220	C	T
11	2419236	A	G
11	2419266	C	T
11	2419278	T	C
11	2419288	C	T
11	2419519	G	A
11	2419759	G	A
11	2420773	A	G
11	2425721	G	A
11	2427289	A	G
11	2428549	C	T
11	2428604	T	G
11	2430083	A	C
11	2430237	G	A
11	2436436	G	A
11	2438485	T	C
11	2442795	C	A
11	2443178	G	A
11	2452081	C	T
11	2452226	A	G
11	2453978	C	A
11	2457289	G	A
11	2499744	A	G
11	2557025	G	A
11	2562990	C	T
11	2563054	G	T
11	2569267	A	G
11	2572418	C	G
11	2580748	G	A
11	2584775	C	G
11	2586091	G	A
11	2591467	A	T
11	2611922	A	G
11	2616088	T	A
11	2616851	T	C
11	2619189	T	C
11	2620100	T	G
11	2622784	A	G
11	2626402	T	C
11	2627351	G	A
11	2627394	G	A
11	2636635	T	C
11	2639138	A	G
11	2639350	C	T
11	2639373	T	C
11	2642661	G	A
11	2651502	G	T
11	2652345	G	A
11	2657574	C	T
11	2660389	A	T
11	2664634	T	C
11	2668316	T	C
11	2669301	T	C
11	2719500	C	A
11	2720097	T	C
11	2720502	G	C
11	2721695	C	T
11	2722629	A	G
11	2727785	G	A
11	2729473	C	T
11	2730900	A	T
11	2734322	C	T
11	2734343	G	C
11	2734350	C	T
11	2734371	C	T
11	2735084	G	A
11	2741998	C	T
11	2743689	G	A
11	2800990	C	G
11	2813850	C	T
11	2814550	A	G
11	2816511	C	G
11	2817183	T	C
11	2829552	T	C
11	2829598	G	A
11	2829883	T	C
11	2837991	G	C
11	2860483	C	T
11	2861583	G	A
11	2861788	A	G
11	2866383	A	T
11	2869589	G	A
11	2870049	C	G
11	2872594	G	A
11	2874570	C	T
11	2875796	A	C
11	2875895	T	A
11	2876250	C	G
11	2878375	T	G
11	2887426	G	A
11	2895485	T	A
11	2897569	A	G
11	2899053	A	G
11	2903707	C	T
11	2903859	G	A
11	2904905	A	G
11	2905084	T	C
11	2905397	G	T
11	2908322	A	G
11	2911835	A	C
11	2915722	A	G
11	2925292	G	A
11	2935996	T	A
11	2936415	G	A
11	2936866	C	A
11	2937238	G	A
11	2938546	A	G
11	2939982	G	C
11	2940282	G	C
11	2942440	G	A
11	2942475	G	A
11	2943323	C	G
11	2944022	T	G
11	2947517	T	G
11	2949625	A	G
11	2952466	A	G
11	2952510	A	G
11	2952618	G	A
11	2959492	T	C
11	2959601	T	C
11	2960367	C	T
11	2961217	C	T
11	2962264	G	T
11	2962928	T	C
11	2962960	C	T
11	2963485	G	C
11	2964311	A	G
11	2965470	C	T
11	2967357	A	G
11	2968490	A	G
11	2968806	G	A
11	2969463	G	T
11	2969483	G	C
11	2970438	A	T
11	2971518	A	G
11	2971967	G	C
11	2972898	G	T
11	2973955	T	A
11	2973956	A	T
11	2976255	G	A
11	2976456	C	A
11	2976946	C	T
11	2977049	C	T
11	2979100	G	T
11	2979165	C	T
11	2979890	C	T
11	2981102	C	G
11	2981587	C	T
11	2981699	C	T
11	2982571	C	T
11	2983550	A	G
11	2983750	A	G
11	2986252	A	G
11	2986417	C	T
11	2988691	A	G
11	2988824	A	T
11	2994342	A	T
11	2998810	A	G
11	3001399	C	T
11	3003154	T	C
11	3003498	C	G
11	3005462	T	G
11	3005704	T	C
11	3006255	G	T
11	3008874	G	A
11	3009762	G	A
11	3010193	C	T
11	3012045	G	A
11	3015448	C	T
11	3017489	T	A
11	3017638	C	T
11	3018870	G	A
11	3022918	T	C
11	3023957	C	A
11	3024134	G	A
11	3024439	T	A
11	3024449	A	T
11	3025001	A	G
11	3026910	A	G
11	3028227	A	G
11	3029735	T	C
11	3035482	A	G
11	3045410	A	G
11	3046128	G	A
11	3046457	G	T
11	3046876	G	A
11	3049840	G	A
11	3051006	C	T
11	3052608	A	T
11	3054118	G	A
11	3055027	C	T
11	3055795	A	G
11	3057306	C	G
11	3057655	T	G
11	3058872	G	A
11	3061903	A	G
11	3065221	G	C
11	3065964	A	G
11	3066234	T	A
11	3066937	A	T
11	3067927	C	G
11	3068328	G	A
11	3068832	C	A
11	3069445	C	G
11	3069935	T	G
11	3075325	T	C
11	3076525	C	T
11	3087276	G	A
11	3091185	G	C
11	3091252	A	G
11	3095909	C	G
11	3097185	C	T
11	3097761	T	C
11	3104489	C	T
11	3105033	A	T
11	3106030	G	C
11	3107797	G	A
11	3108723	G	A
11	3108735	C	G
11	3111166	A	G
11	3111428	T	C
11	3117333	G	A
11	3121539	G	A
11	3130587	T	C
11	3144838	A	G
11	3146625	A	C
11	3147230	T	C
11	3147363	C	T
11	3147893	T	A
11	3151684	G	A
11	3152863	A	G
11	3154141	G	A
11	3156666	G	A
11	3156672	C	T
11	3156709	G	A
11	3156834	C	T
11	3157045	T	C
11	3157172	G	C
11	3157218	C	T
11	3159287	G	A
11	3163464	C	T
11	3165038	C	T
11	3170700	T	C
11	3174871	T	A
11	3175064	A	T
11	3176060	G	T
11	3178616	A	C
11	3183425	A	G
11	3183705	C	T
11	3185035	T	C
11	3192718	G	T
11	3192993	G	A
11	3193988	G	A
11	3195537	C	T
11	3195548	C	A
11	3195571	T	C
11	3197333	T	C
11	3197479	G	T
11	3201137	T	C
11	3202001	T	C
11	3202104	G	A
11	3202399	C	T
11	3203080	C	G
11	3203646	A	C
11	3203951	A	G
11	3204022	A	G
11	3218877	C	A
11	3220196	G	A
11	3220234	T	G
11	3220237	G	A
11	3220249	T	C
11	3226116	T	C
11	3226746	G	A
11	3228754	C	T
11	3229118	G	C
11	3229211	G	C
11	3229974	A	G
11	3236484	C	T
11	3237292	C	G
11	3237384	C	G
11	3237433	G	C
11	3237475	G	A
11	3237575	T	C
11	3238600	C	T
11	3242068	A	G
11	3246589	C	T
11	3263999	T	C
11	3273997	T	A
11	3283033	C	T
11	3300280	C	T
11	3341790	T	C
11	3342075	A	G
11	3342616	A	T
11	3343079	A	G
11	3343128	T	C
11	3343287	T	C
11	3344095	T	C
11	3346584	A	G
11	3355816	C	T
11	3356833	G	A
11	3357693	A	G
11	3358189	G	C
11	3360139	C	G
11	3360613	A	G
11	3363735	T	C
11	3364646	A	C
11	3364862	A	C
11	3365182	T	C
11	3366567	C	T
11	3368943	A	T
11	3369681	C	G
11	3371742	G	A
11	3373208	A	G
11	3374224	T	C
11	3374308	C	A
11	3376096	G	C
11	3376604	G	C
11	3377199	A	G
11	3377432	A	G
11	3377949	G	A
11	3378038	A	G
11	3378510	G	C
11	3381932	A	G
11	3399646	G	A
11	3440184	C	T
11	3440195	T	C
11	3440286	T	C
11	3440300	A	G
11	3441378	C	T
11	3442422	A	T
11	3442503	A	C
11	3442596	T	C
11	3442597	G	A
11	3443657	G	A
11	3444732	T	G
11	3444848	G	C
11	3444957	A	C
11	3445794	A	G
11	3446224	T	C
11	3446269	T	G
11	3446285	T	C
11	3446392	C	T
11	3446420	C	T
11	3446430	A	C
11	3446864	G	A
11	3447028	A	C
11	3447572	C	G
11	3447803	C	T
11	3448004	T	C
11	3448638	A	T
11	3449049	C	T
11	3449076	G	A
11	3449879	G	A
11	3450001	C	A
11	3450036	A	T
11	3450037	A	T
11	3450093	G	T
11	3451199	A	G
11	3453412	C	T
11	3455715	G	A
11	3456075	G	A
11	3456080	C	G
11	3456279	G	A
11	3456338	A	G
11	3456657	G	A
11	3456661	C	T
11	3457354	T	G
11	3459085	C	T
11	3459414	G	A
11	3467311	G	T
11	3471002	G	A
11	3473782	A	G
11	3476414	T	C
11	3484938	T	C
11	3485256	T	G
11	3485837	G	A
11	3485869	G	A
11	3486203	A	G
11	3490022	G	A
11	3490496	G	A
11	3492360	A	C
11	3494083	G	A
11	3494443	T	C
11	3494645	G	A
11	3494956	C	T
11	3496732	T	C
11	3497516	T	G
11	3498716	C	A
11	3499939	C	T
11	3500069	T	A
11	3500390	T	G
11	3501210	T	G
11	3502965	T	C
11	3503290	G	C
11	3503360	C	G
11	3503528	A	G
11	3504581	A	G
11	3504582	C	T
11	3505183	G	C
11	3505722	C	T
11	3506921	C	G
11	3508587	G	A
11	3510238	G	A
11	3510288	A	T
11	3510326	G	A
11	3510374	T	C
11	3510562	C	T
11	3510740	G	T
11	3510753	T	G
11	3511642	G	T
11	3511731	T	C
11	3512166	A	G
11	3512185	C	T
11	3514056	C	T
11	3515932	G	T
11	3515957	A	G
11	3517242	C	T
11	3519589	T	C
11	3526376	T	C
11	3526621	A	G
11	3526809	A	G
11	3527426	C	A
11	3527429	T	C
11	3527434	G	A
11	3527508	T	G
11	3528847	G	A
11	3528877	T	C
11	3535603	T	C
11	3536437	C	T
11	3542645	G	A
11	3544033	C	T
11	3545832	T	G
11	3552815	T	C
11	3553615	A	G
11	3554251	C	T
11	3566777	T	A
11	3566808	G	A
11	3567447	A	G
11	3567675	T	C
11	3572947	T	A
11	3572975	G	T
11	3573012	C	T
11	3573107	G	A
11	3573164	C	G
11	3574519	G	A
11	3578096	A	C
11	3579072	G	T
11	3582876	T	C
11	3587792	G	A
11	3638763	G	T
11	3653061	C	T
11	3709488	T	C
11	3761452	A	C
11	3792667	C	T
11	3798927	A	G
11	3799804	G	A
11	3801041	G	A
11	3801766	G	A
11	3802014	T	G
11	3802168	T	A
11	3804005	C	G
11	3804048	A	C
11	3804805	A	G
11	3805712	C	T
11	3806752	A	G
11	3810074	G	A
11	3814972	C	G
11	3820233	G	A
11	3826520	A	G
11	3830520	T	C
11	3835438	A	G
11	3838156	A	G
11	3840355	G	T
11	3846120	A	G
11	3847431	T	A
11	3849569	A	G
11	3850847	A	G
11	3853554	T	A
11	3855203	G	A
11	3855227	C	T
11	3857156	C	G
11	3857748	A	G
11	4191721	T	C
11	4216937	T	A
11	4219328	A	G
11	4220672	T	C
11	4220904	G	T
11	4224032	A	G
11	4224276	T	G
11	4224701	A	C
11	4231209	C	G
11	4231992	C	T
11	4232784	A	G
11	4234954	G	A
11	4238017	T	C
11	4239599	G	A
11	4241433	T	C
11	4247779	G	C
11	4247828	A	G
11	4247875	T	G
11	4247889	G	C
11	4247926	A	C
11	4248026	T	G
11	4249798	T	G
11	4250853	G	A
11	4257491	A	C
11	4261571	G	A
11	4264302	C	T
11	4265477	A	G
11	4267239	G	C
11	4274416	G	C
11	4274966	C	A
11	4274967	C	G
11	4275601	C	A
11	4275841	T	G
11	4278231	A	G
11	4285435	G	T
11	4288357	A	C
11	4296394	G	T
11	4297566	T	C
11	4298453	T	C
11	4298987	G	C
11	4300862	G	C
11	4301178	C	T
11	4301318	T	C
11	4302662	T	G
11	4302731	C	T
11	4303277	T	G
11	4304562	C	T
11	4305201	G	C
11	4305320	A	G
11	4305460	C	T
11	4305619	G	C
11	4306157	C	T
11	4309458	T	G
11	4309949	A	G
11	4310221	T	G
11	4310261	T	A
11	4311031	A	G
11	4311272	T	G
11	4312115	T	C
11	4313001	T	A
11	4313925	G	A
11	4314774	G	A
11	4314778	C	G
11	4315159	G	T
11	4316446	C	G
11	4317062	T	C
11	4317452	C	T
11	4317954	T	C
11	4318917	G	C
11	4319304	A	C
11	4319913	C	A
11	4320723	G	T
11	4321404	G	A
11	4322178	T	C
11	4323320	G	A
11	4324471	G	A
11	4326518	T	C
11	4328006	A	T
11	4328347	G	C
11	4328926	G	A
11	4329039	C	T
11	4329768	A	G
11	4330354	C	A
11	4330452	A	C
11	4330457	A	G
11	4331732	G	A
11	4341142	A	G
11	4345240	G	T
11	4348867	T	A
11	4348968	G	T
11	4349513	T	A
11	4350874	G	A
11	4352162	G	A
11	4352276	G	T
11	4358883	T	C
11	4359446	G	A
11	4360389	C	T
11	4361235	G	T
11	4370299	G	A
11	4373438	A	G
11	4377329	A	C
11	4378051	G	A
11	4380413	C	A
11	4384380	A	G
11	4385055	C	G
11	4395558	A	G
11	4431242	A	T
11	4434524	C	T
11	4434725	T	C
11	4435711	G	T
11	4436169	G	A
11	4436492	C	G
11	4436981	C	T
11	4437139	T	C
11	4437160	A	G
11	4437503	A	T
11	4439638	G	A
11	4439985	G	T
11	4440501	C	T
11	4440895	G	T
11	4444166	A	G
11	4444348	A	C
11	4444924	T	G
11	4445524	G	A
11	4447485	G	A
11	4450243	T	C
11	4450990	G	A
11	4451954	G	A
11	4452586	C	T
11	4454805	G	A
11	4455037	T	C
11	4455650	G	A
11	4455686	G	A
11	4456406	T	A
11	4456509	A	G
11	4456625	A	G
11	4456789	G	A
11	4457006	C	A
11	4457054	C	A
11	4457161	A	C
11	4457238	T	G
11	4457239	T	A
11	4457736	C	G
11	4458466	T	G
11	4458605	T	C
11	4458671	C	T
11	4460913	T	C
11	4461112	G	A
11	4461147	C	G
11	4461850	C	A
11	4462319	G	A
11	4462401	T	G
11	4462412	A	G
11	4462448	C	T
11	4463752	T	A
11	4465563	A	G
11	4465947	C	G
11	4466159	C	G
11	4468607	G	T
11	4469588	C	T
11	4470602	T	C
11	4471236	C	T
11	4471244	G	C
11	4471299	C	G
11	4472601	G	A
11	4475383	C	A
11	4475859	G	A
11	4475867	G	A
11	4476211	A	T
11	4477120	C	A
11	4491642	C	T
11	4493914	C	G
11	4493967	T	A
11	4497439	A	C
11	4498052	C	G
11	4498543	G	A
11	4499203	G	A
11	4500615	T	C
11	4503687	T	G
11	4504958	G	T
11	4506882	A	G
11	4507545	G	A
11	4511169	C	T
11	4512943	C	T
11	4513140	C	G
11	4515789	T	A
11	4516896	G	T
11	4518814	T	C
11	4518847	T	G
11	4518915	T	C
11	4519068	A	G
11	4519331	C	G
11	4519475	G	T
11	4520889	G	T
11	4522286	A	G
11	4522828	C	G
11	4523749	T	G
11	4527766	A	C
11	4530202	C	T
11	4531000	C	G
11	4531654	G	A
11	4531802	A	G
11	4532668	G	C
11	4533704	C	A
11	4534131	T	C
11	4538191	G	A
11	4538308	T	G
11	4539020	A	G
11	4539072	A	G
11	4539139	G	T
11	4539274	T	C
11	4539282	T	G
11	4539809	C	T
11	4540079	A	C
11	4540407	T	C
11	4542360	C	T
11	4542445	A	G
11	4544200	G	A
11	4546105	G	C
11	4546615	A	T
11	4547631	A	C
11	4549090	C	T
11	4554411	A	C
11	4555436	A	C
11	4555843	A	G
11	4556478	C	T
11	4556538	T	C
11	4556544	G	A
11	4556547	C	G
11	4556911	G	C
11	4556928	G	C
11	4557008	A	G
11	4557300	T	C
11	4562754	T	C
11	4563124	A	C
11	4563327	T	G
11	4563339	G	A
11	4565933	C	T
11	4566137	C	T
11	4566143	T	C
11	4567533	G	A
11	4569614	A	G
11	4570994	C	T
11	4572506	A	G
11	4573509	C	T
11	4574356	C	T
11	4574983	T	C
11	4575235	T	C
11	4575570	C	T
11	4576390	G	C
11	4576469	T	A
11	4578544	A	G
11	4583187	A	G
11	4590593	G	A
11	4592463	C	T
11	4594160	C	T
11	4601876	C	T
11	4602049	G	A
11	4602558	T	C
11	4603164	C	T
11	4603202	A	C
11	4603790	C	A
11	4605680	T	C
11	4606437	C	A
11	4608466	A	T
11	4609510	G	T
11	4609537	C	T
11	4611322	C	T
11	4611353	G	A
11	4613035	G	T
11	4618062	A	C
11	4620996	A	G
11	4621089	A	G
11	4622766	G	A
11	4622794	A	G
11	4622905	A	G
11	4622928	C	T
11	4626434	C	T
11	4626540	T	G
11	4626619	G	T
11	4626627	A	G
11	4627150	G	A
11	4627603	G	A
11	4627625	G	C
11	4628669	T	C
11	4632478	C	G
11	4632806	G	C
11	4632825	T	A
11	4633001	G	T
11	4633147	G	A
11	4633299	A	G
11	4633762	C	G
11	4634041	C	T
11	4634160	C	T
11	4634950	C	T
11	4634972	T	G
11	4635268	A	T
11	4635950	A	G
11	4636770	C	T
11	4638206	C	G
11	4640055	A	G
11	4640857	T	C
11	4642774	T	A
11	4674490	T	G
11	4685027	C	G
11	4685422	T	C
11	4686525	C	A
11	4687754	G	A
11	4689057	T	C
11	4692528	A	G
11	4692581	A	G
11	4692820	C	T
11	4693381	G	A
11	4693665	T	C
11	4694579	C	T
11	4695485	G	A
11	4698348	C	T
11	4699727	C	T
11	4700368	A	T
11	4700427	T	A
11	4700912	G	A
11	4702844	A	T
11	4703244	T	G
11	4703256	T	C
11	4703450	A	G
11	4704966	T	C
11	4705165	A	G
11	4705210	T	C
11	4706061	G	C
11	4706475	G	A
11	4707370	G	T
11	4707409	C	T
11	4708516	C	A
11	4708584	A	T
11	4710238	G	A
11	4711256	A	G
11	4712925	A	G
11	4726387	A	G
11	4727547	C	T
11	4730116	G	C
11	4730466	A	T
11	4731619	A	G
11	4733318	T	C
11	4734635	G	A
11	4734750	G	A
11	4735397	T	A
11	4740392	G	A
11	4842413	G	C
11	4842452	C	T
11	4842665	C	T
11	4842674	A	G
11	4844053	T	C
11	4844636	C	T
11	4848035	C	G
11	4848909	G	A
11	4850251	T	C
11	4850276	C	T
11	4852094	C	A
11	4861725	T	C
11	4862166	C	G
11	4863975	A	G
11	4864221	A	T
11	4864529	G	T
11	4871802	G	A
11	4875629	T	G
11	4878051	A	G
11	4885986	A	T
11	4886308	T	G
11	4887677	G	A
11	4888285	A	G
11	4888994	G	A
11	4890544	C	G
11	4891517	A	G
11	4895733	A	G
11	4899972	A	T
11	4900786	A	G
11	4911545	A	C
11	4913273	C	T
11	4914240	C	T
11	4915383	T	G
11	4915810	G	T
11	4916089	C	T
11	4921156	C	A
11	4921548	A	C
11	4922055	G	A
11	4923966	G	T
11	4924003	C	T
11	4924006	T	C
11	4924826	C	T
11	4924928	T	C
11	4925320	G	C
11	4930090	A	G
11	4930136	G	A
11	4930728	T	C
11	4930846	T	C
11	4931684	A	G
11	4931711	G	C
11	4933377	A	G
11	4935352	T	C
11	4940771	C	T
11	4941522	T	C
11	4947704	G	T
11	4947706	T	A
11	4950297	A	G
11	4950550	A	C
11	4951198	C	T
11	4953857	A	T
11	4954286	C	T
11	4954677	C	A
11	4959451	A	C
11	4960708	A	C
11	4961931	T	G
11	4963408	T	A
11	4965727	C	T
11	4966235	G	T
11	4966429	G	A
11	4967377	C	G
11	4967389	C	T
11	4967737	T	C
11	4971052	G	A
11	4971827	C	T
11	4972058	C	T
11	4972065	T	C
11	4974586	C	G
11	4978813	T	C
11	4980601	C	T
11	4985070	T	G
11	5076913	C	T
11	5077484	T	C
11	5085222	A	T
11	5088664	C	G
11	5088716	C	A
11	5091645	T	C
11	5091995	T	C
11	5094196	G	T
11	5096147	C	A
11	5096241	G	C
11	5096992	C	T
11	5099352	C	T
11	5100737	C	T
11	5102206	A	G
11	5102272	G	A
11	5102366	G	T
11	5103783	C	T
11	5104166	A	C
11	5104213	G	A
11	5104752	T	C
[truncated: 19,867 more rows]
